# Supplementary material for: Protecting Intestinal Microenvironment Alleviates Acute Graft-Versus-Host Disease
Source: Front Physiol. 2021 Feb 12;11:608279. doi: 10.3389/fphys.2020.608279 (PMC7907526; doi:10.3389/fphys.2020.608279)
Supplement: Supplementary file 5 [file Data_Sheet_1.zip]

Archive with 33 entries (26 files):
- ╛·╚║═╝╩2╛▌/Figure3/
- ╛·╚║═╝╩2╛▌/Figure3/otu_table.absolute.xls
- ╛·╚║═╝╩2╛▌/Figure3/shannon_wilcox.txt
- ╛·╚║═╝╩2╛▌/Figure3/simpson_wilcox.txt
- ╛·╚║═╝╩2╛▌/Figure4/
- ╛·╚║═╝╩2╛▌/Figure4/2_ATCON_ATGVHD_ATCSA_AT0.2X_ATCOM.vennarea.xls
- ╛·╚║═╝╩2╛▌/Figure4/2_ATCON_ATGVHD_ATCSA_AT0.2X_ATCOM.vennarea1.xls
- ╛·╚║═╝╩2╛▌/Figure4/ATCOM-vs-ATGVHD.qsig.xls
- ╛·╚║═╝╩2╛▌/Figure4/ATCON-vs-ATGVHD.qsig.xls
- ╛·╚║═╝╩2╛▌/Figure4/Description_otu_table_upgma.tre
- ╛·╚║═╝╩2╛▌/Figure5/
- ╛·╚║═╝╩2╛▌/Figure5/cluster.g.txt
- ╛·╚║═╝╩2╛▌/Figure5/Description_otu_table_upgma.tre
- ╛·╚║═╝╩2╛▌/Figure5/otu_table.g.absolute.xls
- ╛·╚║═╝╩2╛▌/Figure6/
- ╛·╚║═╝╩2╛▌/Figure6/Description_otu_table_upgma.tre
- ╛·╚║═╝╩2╛▌/Figure6/LDA.1.txt
- ╛·╚║═╝╩2╛▌/Figure6/LDA.2.txt
- ╛·╚║═╝╩2╛▌/Figure6/LDA.3.txt
- ╛·╚║═╝╩2╛▌/Figure6/LDA.4.txt
- ╛·╚║═╝╩2╛▌/Supp.Figure1/
- ╛·╚║═╝╩2╛▌/Supp.Figure1/alpha_diversity_index.txt
- ╛·╚║═╝╩2╛▌/Supp.Figure1/plot_observed_species.xls
- ╛·╚║═╝╩2╛▌/Supp.Figure2/
- ╛·╚║═╝╩2╛▌/Supp.Figure2/ACE_wilcox.txt
- ╛·╚║═╝╩2╛▌/Supp.Figure2/chao1_wilcox.txt
- ╛·╚║═╝╩2╛▌/Supp.Figure2/observed_species_wilcox.txt
- ╛·╚║═╝╩2╛▌/Supp.Figure2/PD_whole_tree_wilcox.txt
- ╛·╚║═╝╩2╛▌/Supp.Figure3/
- ╛·╚║═╝╩2╛▌/Supp.Figure3/AT0.2X-vs-ATGVHD.test.xls
- ╛·╚║═╝╩2╛▌/Supp.Figure3/ATCOM-vs-ATGVHD.test.xls
- ╛·╚║═╝╩2╛▌/Supp.Figure3/ATCON-vs-ATGVHD.test.xls
- ╛·╚║═╝╩2╛▌/Supp.Figure3/ATCSA-vs-ATGVHD.test.xls
