# Supplementary material for: Protecting Intestinal Microenvironment Alleviates Acute Graft-Versus-Host Disease
Source: Front Physiol. 2021 Feb 12;11:608279. doi: 10.3389/fphys.2020.608279 (PMC7907526; doi:10.3389/fphys.2020.608279)
Supplement: Supplementary file 5 [file Data_Sheet_1.zip › ╛·╚║═╝╩2╛▌/Figure3/shannon_wilcox.txt]

	Difference	pvalue	sig.	LCL	UCL
AT0.2X - ATCOM	-0.666666666666668	0.8773		-9.48064753091016	8.14731419757682
AT0.2X - ATCON	1.2	0.7902		-8.0059027709153	10.4059027709153
AT0.2X - ATCSA	12	0.0181	*	2.23566558561265	21.7643344143873
AT0.2X - ATGVHD	12.8	0.0084	**	3.5940972290847	22.0059027709153
AT0.2X - BT	-1.8	0.6901		-11.0059027709153	7.4059027709153
ATCOM - ATCON	1.86666666666667	0.6659		-6.94731419757682	10.6806475309102
ATCOM - ATCSA	12.6666666666667	0.0103	*	3.2709314956599	22.0624018376734
ATCOM - ATGVHD	13.4666666666667	0.0043	**	4.65268580242318	22.2806475309102
ATCOM - BT	-1.13333333333333	0.793		-9.94731419757682	7.68064753091016
ATCON - ATCSA	10.8	0.0316	*	1.03566558561265	20.5643344143873
ATCON - ATGVHD	11.6	0.0157	*	2.39409722908471	20.8059027709153
ATCON - BT	-3	0.5076		-12.2059027709153	6.2059027709153
ATCSA - ATGVHD	0.8	0.8671		-8.96433441438735	10.5643344143873
ATCSA - BT	-13.8	0.0076	**	-23.5643344143873	-4.03566558561265
ATGVHD - BT	-14.6	0.0032	**	-23.8059027709153	-5.39409722908471
