# Supplementary material for: Protecting Intestinal Microenvironment Alleviates Acute Graft-Versus-Host Disease
Source: Front Physiol. 2021 Feb 12;11:608279. doi: 10.3389/fphys.2020.608279 (PMC7907526; doi:10.3389/fphys.2020.608279)
Supplement: Supplementary file 5 [file Data_Sheet_1.zip › ╛·╚║═╝╩2╛▌/Figure3/simpson_wilcox.txt]

	Difference	pvalue	sig.	LCL	UCL
AT0.2X - ATCOM	-2.85	0.5261		-11.9935549480393	6.29355494803934
AT0.2X - ATCON	1.4	0.7648		-8.15013167474087	10.9501316747409
AT0.2X - ATCSA	11.4	0.029	*	1.27055569734944	21.5294443026506
AT0.2X - ATGVHD	11.2	0.0234	*	1.64986832525913	20.7501316747409
AT0.2X - BT	-0.900000000000002	0.8474		-10.4501316747409	8.65013167474086
ATCOM - ATCON	4.25	0.347		-4.89355494803934	13.3935549480393
ATCOM - ATCSA	14.25	0.006	**	4.50293767520563	23.9970623247944
ATCOM - ATGVHD	14.05	0.0041	**	4.90644505196066	23.1935549480393
ATCOM - BT	1.95	0.6638		-7.19355494803934	11.0935549480393
ATCON - ATCSA	10	0.0528	.	-0.129444302650558	20.1294443026506
ATCON - ATGVHD	9.8	0.0447	*	0.249868325259134	19.3501316747409
ATCON - BT	-2.3	0.6237		-11.8501316747409	7.25013167474087
ATCSA - ATGVHD	-0.2	0.9678		-10.3294443026506	9.92944430265056
ATCSA - BT	-12.3	0.0194	*	-22.4294443026506	-2.17055569734944
ATGVHD - BT	-12.1	0.0152	*	-21.6501316747409	-2.54986832525914
