# Supplementary material for: Protecting Intestinal Microenvironment Alleviates Acute Graft-Versus-Host Disease
Source: Front Physiol. 2021 Feb 12;11:608279. doi: 10.3389/fphys.2020.608279 (PMC7907526; doi:10.3389/fphys.2020.608279)
Supplement: Supplementary file 5 [file Data_Sheet_1.zip › ╛·╚║═╝╩2╛▌/Figure4/ATCOM-vs-ATGVHD.qsig.xls]

Taxa	mean(group1)	variance(group1)	standard error(group1)	mean(group2)	variance(group2)	standard error(group2)	p value	q value
k__Bacteria;p__Bacteroidetes;	0.636138670629733	0.00973149617319812	0.0402730186212352	0.289804736414801	0.0167510131959912	0.0578809350235311	0.000357142857142857	0.00642857142857143
k__Bacteria;p__Proteobacteria;	0.036488649759418	0.000512849648209796	0.00924526588954041	0.385964139753134	0.0198836323838758	0.0630612914296493	0	0
k__Bacteria;p__Melainabacteria;	0.0065684156449386	9.67217356463341e-06	0.00126965701173148	0.00135404769440354	1.82146653522116e-06	0.000603567152058686	0.00117857142857143	0.0141428571428571
