# Supplementary material for: Protecting Intestinal Microenvironment Alleviates Acute Graft-Versus-Host Disease
Source: Front Physiol. 2021 Feb 12;11:608279. doi: 10.3389/fphys.2020.608279 (PMC7907526; doi:10.3389/fphys.2020.608279)
Supplement: Supplementary file 5 [file Data_Sheet_1.zip › ╛·╚║═╝╩2╛▌/Figure4/ATCON-vs-ATGVHD.qsig.xls]

Taxa	mean(group1)	variance(group1)	standard error(group1)	mean(group2)	variance(group2)	standard error(group2)	p value	q value
k__Bacteria;p__Bacteroidetes;	0.551309325590676	0.0132796168922481	0.0515356515283316	0.289804736414801	0.0167510131959912	0.0578809350235311	0.002	0.024
k__Bacteria;p__Proteobacteria;	0.0166751523991689	0.000102492821592583	0.0045275340217956	0.385964139753134	0.0198836323838758	0.0630612914296493	0	0
k__Bacteria;p__Tenericutes;	0.0197162554526565	0.000120641496582968	0.00491205652620097	0.000880681427254338	2.48339625642464e-07	0.000222863018754779	0.00176666666666667	0.024
