# Supplementary material for: Protecting Intestinal Microenvironment Alleviates Acute Graft-Versus-Host Disease
Source: Front Physiol. 2021 Feb 12;11:608279. doi: 10.3389/fphys.2020.608279 (PMC7907526; doi:10.3389/fphys.2020.608279)
Supplement: Supplementary file 5 [file Data_Sheet_1.zip › ╛·╚║═╝╩2╛▌/Figure4/Description_otu_table_upgma.tre]

(((ATCSA:0.108868333716,AT0.2X:0.108868333716):0.0490103573672,ATGVHD:0.157878691084):0.104524900356,(BT:0.114271552033,(ATCON:0.0879364818495,ATCOM:0.0879364818495):0.026335070183):0.148132039408);
