# Supplementary material for: Protecting Intestinal Microenvironment Alleviates Acute Graft-Versus-Host Disease
Source: Front Physiol. 2021 Feb 12;11:608279. doi: 10.3389/fphys.2020.608279 (PMC7907526; doi:10.3389/fphys.2020.608279)
Supplement: Supplementary file 5 [file Data_Sheet_1.zip › ╛·╚║═╝╩2╛▌/Figure5/cluster.g.txt]

Taxon	BT	ATCON	ATGVHD	ATCSA	AT0.2X	ATCOM
Bifidobacterium	0.000233931004114	0.000550425892034	0.0199997247871	0.00613380853435	0.00163201276988	0.00070408645356
Proteus	2.75212946017e-05	8.53160132653e-05	0.0140331081174	0.0103101649902	0.00267782196475	4.12819419025e-05
Muribaculum	0.00774999655984	0.00301633388835	0.00146688500227	0.000412819419025	0.00241636966603	0.00499740841143
Parabacteroides	0.00205308857729	0.0152880791512	0.0179934224106	0.0227704311211	0.029849596125	0.0195768142267
unidentified_Ruminococcaceae	0.0316990271222	0.0610780091095	0.00909028360694	0.0419665341058	0.0532867306078	0.0278354960484
unidentified_Enterobacteriaceae	0.00765091989927	0.0035447427447	0.206795007637	0.185424722379	0.0936522134001	0.015476141331
Candidatus_Saccharimonas	0.00142835518983	0.000302734240619	1.6512776761e-05	8.60040456303e-05	0.000258700169256	0.000676565158958
Butyricimonas	0.000954988922679	0.0064399829368	0.000264204428176	0.00285877447675	0.00192373849266	0.00672895653012
Alloprevotella	0.070512308899	0.0301413218478	0.00892790796879	0.0227773114447	0.0110993381129	0.0271451702421
Enterococcus	0.000745827083706	0.00138982537739	0.109237522533	0.0381513946416	0.0149798406517	0.00670602211795
Ruminiclostridium	0.00153844036823	0.00097150169944	6.60511070441e-05	0.000182328576736	0.000542169503653	0.000566479980552
Bacteroides	0.107963286593	0.204507988056	0.14035309821	0.190928981299	0.220473091054	0.196976785788
Intestinimonas	0.00151642333255	0.00176411498397	0.00109809965461	0.0016787989707	0.0028539582502	0.00401352212941
unidentified_Clostridiales	0.00118066353841	0.00141734667199	0.0036410672758	0.00225674615734	0.00121093696247	0.0019654791228
Mucispirillum	0.000209161838973	0.0102379215918	2.20170356814e-05	0.000154807282135	0.000134854343548	0.000451807919711
Sphingobacterium	5.50425892034e-06	5.50425892034e-06	2.75212946017e-06	1.72008091261e-05	0.00326402553976	1.37606473008e-05
Lactobacillus	0.0189979496636	0.0791952773458	0.0819529110649	0.0484890809264	0.0437340892516	0.0185126575021
Parasutterella	0.00119167205625	0.00213840459055	0.00931045396375	0.00313742758459	0.00291175296886	0.00282093269667
Acinetobacter	5.22904597432e-05	5.22904597432e-05	0.000308238499539	2.75212946017e-05	0.000632989775839	0.00224757239247
Marvinbryantia	0.00131551788196	0.000275212946017	0.000366033218203	0.0021019388752	0.000539417374193	0.000355483388605
unidentified_Spirochaetaceae	5.77947186636e-05	0.000118341566787	0.000110085178407	1.37606473008e-05	1.92649062212e-05	0.00146780237876
Methanobacterium	0.000209161838973	0.00149991055579	0.000440340713627	2.75212946017e-05	0.0	4.35753831194e-05
Streptococcus	0.00149165416741	0.000550425892034	0.00471990202419	0.00215010114076	0.00521253319756	0.00255489351552
unidentified_Lachnospiraceae	0.0131854522437	0.00879855788416	0.000921963369157	0.00145862861389	0.00887561750905	0.0120543270355
Blautia	0.00144211583713	0.00328604257544	0.000423827936866	0.000794677381624	0.00668217032929	0.0069995825937
Erysipelatoclostridium	0.00448046676116	0.00733167288189	0.0051272171843	0.00719337837652	0.00375115245421	0.00845821120759
Stenotrophomonas	5.22904597432e-05	3.57776829822e-05	7.70596248848e-05	1.37606473008e-05	0.00879030149578	6.19229128538e-05
Akkermansia	0.00016787989707	0.0482695986019	0.0164357171361	0.0181365331425	0.007117006784	0.0399655066441
Candidatus_Arthromitus	0.00173108943045	6.05468481237e-05	5.50425892034e-06	0.0	0.0	0.0
Staphylococcus	0.000178888414911	0.000374289606583	0.0161990340026	0.00223954534821	0.0174595092953	0.00503410347089
Candidatus_Stoquefichus	0.00047887052607	0.00314293184351	0.00197878108186	0.00251475829423	0.00377592161935	0.00277506387234
Roseburia	0.00689408429773	0.0115947214157	0.000126597955168	0.000240811327765	0.00508318311293	0.0056212244224
Turicibacter	4.95383302831e-05	0.00016512776761	0.000236683133575	0.00388050253884	1.6512776761e-05	0.000160540885177
Pseudomonas	6.32989775839e-05	3.02734240619e-05	0.000187144803292	0.000116965502057	0.0218739249494	0.000199529385862
Alistipes	0.123716475623	0.0747313233615	0.00647025636086	0.048241389275	0.04297725365	0.0608335282758
