# Supplementary material for: Protecting Intestinal Microenvironment Alleviates Acute Graft-Versus-Host Disease
Source: Front Physiol. 2021 Feb 12;11:608279. doi: 10.3389/fphys.2020.608279 (PMC7907526; doi:10.3389/fphys.2020.608279)
Supplement: Supplementary file 5 [file Data_Sheet_1.zip › ╛·╚║═╝╩2╛▌/Figure5/otu_table.g.absolute.xls]

Taxonomy	BTGVHD4	BTCSA4	BTCOM4	BT0.8C3	BT1.6C5	ATCON1	ATCON2	ATCON3	ATCON4	ATCON5	ATGVHD1	ATGVHD2	ATGVHD3	ATGVHD5	ATGVHD6	ATCSA1	ATCSA2	ATCSA3	ATCSA4	AT0.2X1	AT0.2X2	AT0.2X3	AT0.2X4	AT0.2X5	ATCOM1	ATCOM2	ATCOM3	ATCOM4	ATCOM5	ATCOM6	Tax_detail
unidentified_Enterobacteriaceae	2307	68	137	59	209	243	519	344	49	133	18489	11410	7957	6580	30704	381	16226	1164	36129	493	1175	1385	5509	25467	2993	754	873	187	1311	630	k__Bacteria;p__Proteobacteria;c__Gammaproteobacteria;o__Enterobacteriales;f__Enterobacteriaceae;g__unidentified_Enterobacteriaceae;
Bacteroides	6444	6689	8856	8112	9128	23032	3619	28724	6463	12471	4799	17249	11062	13549	4339	19003	17408	18158	931	1760	19258	5041	18323	35728	28626	13354	23720	8041	6602	5544	k__Bacteria;p__Bacteroidetes;c__Bacteroidia;o__Bacteroidales;f__Bacteroidaceae;g__Bacteroides;
Enterococcus	173	40	29	15	14	67	205	189	12	32	21110	4882	4903	2540	6257	1824	2337	121	6808	560	339	2495	1623	426	800	732	213	778	203	198	k__Bacteria;p__Firmicutes;c__Bacilli;o__Lactobacillales;f__Enterococcaceae;g__Enterococcus;
unidentified_Ruminococcaceae	1781	5628	618	2653	838	2206	2781	751	14542	1913	875	1597	283	303	245	1893	348	9767	191	11040	3728	2782	1797	15	331	3792	577	3967	962	2508	k__Bacteria;p__Firmicutes;c__Clostridia;o__Clostridiales;f__Ruminococcaceae;g__unidentified_Ruminococcaceae;
Alistipes	5490	10627	11399	7466	9971	4362	3918	2046	12057	4771	86	400	285	1227	353	3403	106	9431	1083	6126	2127	3887	3434	42	4383	3330	2859	4590	2024	9339	k__Bacteria;p__Bacteroidetes;c__Bacteroidia;o__Bacteroidales;f__Rikenellaceae;g__Alistipes;
Lactobacillus	1715	2439	490	1254	1005	3010	4355	9336	42	12033	5468	10891	4700	7563	1156	4777	7433	746	1139	1558	2635	7498	2196	2004	833	2332	1445	728	1550	1184	k__Bacteria;p__Firmicutes;c__Bacilli;o__Lactobacillales;f__Lactobacillaceae;g__Lactobacillus;
Alloprevotella	6415	2856	11512	968	3870	1436	5442	2276	1412	386	28	20	24	3153	19	3661	19	1129	1812	65	212	739	3002	15	4549	407	467	1073	141	5199	k__Bacteria;p__Bacteroidetes;c__Bacteroidia;o__Bacteroidales;f__Prevotellaceae;g__Alloprevotella;
Akkermansia	12	9	19	9	12	5656	2389	1897	3567	4030	21	1085	418	3904	544	21	215	4999	37	63	312	1732	467	12	309	2867	393	8102	3433	2322	k__Bacteria;p__Verrucomicrobia;c__Verrucomicrobiae;o__Verrucomicrobiales;f__Akkermansiaceae;g__Akkermansia;
Parabacteroides	542	21	89	56	38	1331	379	926	1312	1607	815	1138	198	3935	452	3085	121	612	2801	505	1312	1109	7898	22	1295	2302	1155	1453	886	1445	k__Bacteria;p__Bacteroidetes;c__Bacteroidia;o__Bacteroidales;f__Tannerellaceae;g__Parabacteroides;
Pseudomonas	8	2	5	5	3	1	4	3	0	3	7	7	33	8	13	5	4	3	22	818	672	6439	15	4	6	6	11	37	9	18	k__Bacteria;p__Proteobacteria;c__Gammaproteobacteria;o__Pseudomonadales;f__Pseudomonadaceae;g__Pseudomonas;
Proteus	5	0	2	1	2	4	8	11	1	7	6	43	4874	167	9	5	2474	5	513	123	55	379	5	411	2	4	4	1	3	4	k__Bacteria;p__Proteobacteria;c__Gammaproteobacteria;o__Enterobacteriales;f__Enterobacteriaceae;g__Proteus;
Staphylococcus	12	24	14	5	10	17	89	26	1	3	1491	2243	1467	437	248	131	53	40	427	1052	259	4491	475	67	26	407	39	1386	40	297	k__Bacteria;p__Firmicutes;c__Bacilli;o__Bacillales;f__Staphylococcaceae;g__Staphylococcus;
Bifidobacterium	45	10	20	4	6	39	61	29	37	34	309	2056	4015	539	348	208	1550	6	19	11	186	199	189	8	114	60	92	16	14	11	k__Bacteria;p__Actinobacteria;c__unidentified_Actinobacteria;o__Bifidobacteriales;f__Bifidobacteriaceae;g__Bifidobacterium;
Roseburia	39	1638	410	371	47	92	3489	286	48	298	10	2	5	3	26	17	4	17	32	408	1108	321	6	4	87	394	293	245	1212	220	k__Bacteria;p__Firmicutes;c__Clostridia;o__Clostridiales;f__Lachnospiraceae;g__Roseburia;
Mucispirillum	0	35	9	17	15	128	3311	227	18	36	2	1	0	0	5	5	0	10	30	1	20	24	4	0	4	87	22	4	55	25	k__Bacteria;p__Deferribacteres;c__unidentified_Deferribacteres;o__Deferribacterales;f__Deferribacteraceae;g__Mucispirillum;
Stenotrophomonas	9	7	3	0	0	1	5	1	3	3	2	5	7	2	12	0	0	1	3	83	2675	432	4	0	1	0	13	5	6	2	k__Bacteria;p__Proteobacteria;c__Gammaproteobacteria;o__Xanthomonadales;f__Xanthomonadaceae;g__Stenotrophomonas;
unidentified_Lachnospiraceae	283	1455	1610	1271	172	204	1445	275	215	1058	79	58	29	45	124	78	24	116	206	1872	863	347	131	12	100	512	1023	748	1618	1255	k__Bacteria;p__Firmicutes;c__Clostridia;o__Clostridiales;f__Lachnospiraceae;g__unidentified_Lachnospiraceae;
Erysipelatoclostridium	1350	169	4	51	54	636	53	1707	32	236	112	1094	237	306	114	1701	73	116	201	118	367	67	808	3	1093	1141	1120	308	13	13	k__Bacteria;p__Firmicutes;c__Erysipelotrichia;o__Erysipelotrichales;f__Erysipelotrichaceae;g__Erysipelatoclostridium;
Butyricimonas	46	33	207	50	11	4	102	71	1662	501	8	39	27	8	14	431	10	189	201	351	116	153	76	3	120	281	119	999	289	1126	k__Bacteria;p__Bacteroidetes;c__Bacteroidia;o__Bacteroidales;f__Marinifilaceae;g__Butyricimonas;
Parasutterella	374	9	35	12	3	223	109	278	105	62	358	570	1071	1350	34	102	421	83	306	45	115	18	319	561	447	373	156	76	136	42	k__Bacteria;p__Proteobacteria;c__Gammaproteobacteria;o__unidentified_Gammaproteobacteria;f__Burkholderiaceae;g__Parasutterella;
Blautia	66	324	24	110	0	112	430	378	26	248	12	11	2	20	109	3	3	97	128	1046	555	812	4	11	27	94	1253	141	793	744	k__Bacteria;p__Firmicutes;c__Clostridia;o__Clostridiales;f__Lachnospiraceae;g__Blautia;
Muribaculum	1166	290	918	124	318	129	130	239	25	573	254	3	2	263	11	64	3	32	21	98	23	506	250	1	330	119	1036	85	347	262	k__Bacteria;p__Bacteroidetes;c__Bacteroidia;o__Bacteroidales;f__Muribaculaceae;g__Muribaculum;
Sphingobacterium	1	1	0	0	0	0	2	0	0	0	0	0	0	1	0	0	0	3	2	24	1131	31	0	0	0	1	0	1	1	3	k__Bacteria;p__Bacteroidetes;c__Bacteroidia;o__Sphingobacteriales;f__Sphingobacteriaceae;g__Sphingobacterium;
Turicibacter	5	3	2	6	2	1	59	0	0	0	68	4	10	0	4	24	8	1071	25	1	0	4	0	1	0	1	0	0	69	0	k__Bacteria;p__Firmicutes;c__Erysipelotrichia;o__Erysipelotrichales;f__Erysipelotrichaceae;g__Turicibacter;
Candidatus_Stoquefichus	132	18	3	20	1	518	15	597	5	7	14	610	32	47	16	584	33	80	34	13	274	15	1061	9	827	262	38	24	5	54	k__Bacteria;p__Firmicutes;c__Erysipelotrichia;o__Erysipelotrichales;f__Erysipelotrichaceae;g__Candidatus_Stoquefichus;
Acinetobacter	8	3	3	3	2	0	10	7	0	2	20	6	3	77	6	0	1	4	3	14	42	162	9	3	8	89	23	745	15	100	k__Bacteria;p__Proteobacteria;c__Gammaproteobacteria;o__Pseudomonadales;f__Moraxellaceae;g__Acinetobacter;
unidentified_Spirochaetaceae	17	0	4	0	0	0	3	37	0	3	3	4	0	0	33	3	0	0	1	0	0	2	3	2	0	6	0	5	628	1	k__Bacteria;p__Spirochaetes;c__Spirochaetia;o__Spirochaetales;f__Spirochaetaceae;g__unidentified_Spirochaetaceae;
Streptococcus	240	106	90	46	60	32	82	50	7	29	170	374	586	83	502	314	137	78	96	623	317	406	257	291	61	341	191	275	122	124	k__Bacteria;p__Firmicutes;c__Bacilli;o__Lactobacillales;f__Streptococcaceae;g__Streptococcus;
Methanobacterium	50	10	11	0	5	12	15	517	0	1	0	9	0	3	148	0	0	0	8	0	0	0	0	0	0	4	0	0	15	0	k__Archaea;p__Euryarchaeota;c__Methanobacteria;o__Methanobacteriales;f__Methanobacteriaceae;g__Methanobacterium;
Intestinimonas	89	285	70	67	40	332	128	43	104	34	46	191	82	12	68	258	15	181	34	446	234	298	58	1	41	422	181	402	313	391	k__Bacteria;p__Firmicutes;c__Clostridia;o__Clostridiales;f__Ruminococcaceae;g__Intestinimonas;
Tumebacillus	147	15	27	1	0	15	47	47	1	13	0	3	1	9	443	0	0	3	47	0	1	0	0	5	0	0	0	0	2	0	k__Bacteria;p__Firmicutes;c__Bacilli;o__Bacillales;f__Alicyclobacillaceae;g__Tumebacillus;
Allobaculum	354	50	3	1	2	2	4	0	3	0	0	0	0	1	0	1	0	0	0	1	0	4	443	0	0	0	0	61	0	0	k__Bacteria;p__Firmicutes;c__Erysipelotrichia;o__Erysipelotrichales;f__Erysipelotrichaceae;g__Allobaculum;
Rikenella	0	0	0	0	0	0	2	0	0	0	0	0	0	0	0	0	0	0	0	0	0	0	0	0	0	0	0	0	420	2	k__Bacteria;p__Bacteroidetes;c__Bacteroidia;o__Bacteroidales;f__Rikenellaceae;g__Rikenella;
Marvinbryantia	49	270	73	79	7	58	2	13	7	20	101	12	2	5	13	409	12	5	185	5	75	14	102	0	8	28	75	2	2	40	k__Bacteria;p__Firmicutes;c__Clostridia;o__Clostridiales;f__Lachnospiraceae;g__Marvinbryantia;
Candidatus_Arthromitus	18	397	95	54	65	0	19	3	0	0	0	0	0	1	1	0	0	0	0	0	0	0	0	0	0	0	0	0	0	0	k__Bacteria;p__Firmicutes;c__Clostridia;o__Clostridiales;f__unidentified_Clostridiales;g__Candidatus_Arthromitus;
Lachnoclostridium	34	120	152	117	28	30	117	80	1	75	64	14	17	10	47	22	8	9	21	30	373	48	65	3	72	45	93	22	124	108	k__Bacteria;p__Firmicutes;c__Clostridia;o__Clostridiales;f__Lachnospiraceae;g__Lachnoclostridium;
unidentified_Clostridiales	97	114	45	130	43	115	148	98	74	80	313	293	213	146	358	273	150	121	112	90	60	203	80	7	107	155	100	50	313	132	k__Bacteria;p__Firmicutes;c__Clostridia;o__Clostridiales;f__unidentified_Clostridiales;g__unidentified_Clostridiales;
Ruminiclostridium	4	57	154	310	34	3	212	24	72	42	7	4	0	1	12	13	0	31	9	135	36	19	6	1	1	37	30	27	59	93	k__Bacteria;p__Firmicutes;c__Clostridia;o__Clostridiales;f__Ruminococcaceae;g__Ruminiclostridium;
Aerococcus	0	0	0	0	0	0	0	0	0	0	0	0	0	0	0	0	0	0	0	0	0	0	0	0	0	18	1	308	4	32	k__Bacteria;p__Firmicutes;c__Bacilli;o__Lactobacillales;f__Aerococcaceae;g__Aerococcus;
Edwardsiella	0	0	0	0	0	0	0	0	0	0	0	0	0	0	0	0	0	0	0	0	0	0	0	0	0	0	0	0	265	0	k__Bacteria;p__Proteobacteria;c__Gammaproteobacteria;o__Enterobacteriales;f__Enterobacteriaceae;g__Edwardsiella;
Anaeroplasma	0	259	53	6	0	4	4	0	0	6	0	0	0	0	0	0	0	0	0	0	0	0	0	0	0	14	0	0	0	1	k__Bacteria;p__Tenericutes;c__Mollicutes;o__Anaeroplasmatales;f__Anaeroplasmataceae;g__Anaeroplasma;
Faecalibacterium	58	25	56	12	1	14	25	17	5	7	2	6	3	11	156	7	3	2	16	7	71	239	3	8	4	132	2	0	0	11	k__Bacteria;p__Firmicutes;c__Clostridia;o__Clostridiales;f__Ruminococcaceae;g__Faecalibacterium;
Anaerotruncus	8	56	29	76	15	26	86	220	21	77	4	22	1	6	2	14	2	7	17	30	10	26	11	0	1	93	48	28	31	89	k__Bacteria;p__Firmicutes;c__Clostridia;o__Clostridiales;f__Ruminococcaceae;g__Anaerotruncus;
Oscillibacter	11	77	115	119	9	69	200	33	37	43	26	30	8	3	23	12	0	44	28	72	61	46	6	0	18	24	67	22	9	138	k__Bacteria;p__Firmicutes;c__Clostridia;o__Clostridiales;f__Ruminococcaceae;g__Oscillibacter;
Butyricicoccus	3	30	161	62	0	5	120	7	6	24	3	1	0	1	10	4	0	2	8	96	194	12	3	0	7	25	25	10	54	66	k__Bacteria;p__Firmicutes;c__Clostridia;o__Clostridiales;f__Ruminococcaceae;g__Butyricicoccus;
Diaphorobacter	30	2	7	0	1	2	8	3	0	1	0	2	3	0	33	0	0	1	6	0	187	4	0	0	0	0	106	2	10	1	k__Bacteria;p__Proteobacteria;c__Gammaproteobacteria;o__unidentified_Gammaproteobacteria;f__Burkholderiaceae;g__Diaphorobacter;
Candidatus_Saccharimonas	14	162	186	97	60	3	37	2	14	54	0	6	0	0	0	0	1	24	0	72	4	15	3	0	0	9	1	155	0	130	k__Bacteria;p__unidentified_Bacteria;c__unidentified_Bacteria;o__unidentified_Bacteria;f__unidentified_Bacteria;g__Candidatus_Saccharimonas;
Ileibacterium	182	21	5	0	0	0	2	0	3	0	0	0	0	0	0	0	0	0	0	0	0	4	185	0	0	0	2	22	0	0	k__Bacteria;p__Firmicutes;c__Erysipelotrichia;o__Erysipelotrichales;f__Erysipelotrichaceae;g__Ileibacterium;
Acidibacter	69	5	21	2	2	8	13	17	0	13	0	5	73	3	157	0	1	0	11	0	0	0	0	0	1	0	1	1	0	0	k__Bacteria;p__Proteobacteria;c__Gammaproteobacteria;o__unidentified_Gammaproteobacteria;f__unidentified_Gammaproteobacteria;g__Acidibacter;
Candidatus_Nitrosotalea	48	10	5	1	0	9	13	9	0	6	0	1	0	0	156	0	0	0	11	0	0	0	0	3	0	0	0	0	0	2	k__Archaea;p__Thaumarchaeota;c__Nitrososphaeria;o__unidentified_Nitrososphaeria;f__unidentified_Nitrososphaeria;g__Candidatus_Nitrosotalea;
Candidatus_Solibacter	57	2	12	2	2	5	18	24	0	8	0	2	14	4	139	0	0	0	12	0	0	0	0	0	0	0	0	0	0	0	k__Bacteria;p__Acidobacteria;c__Acidobacteriia;o__Solibacterales;f__unidentified_Solibacterales;g__Candidatus_Solibacter;
Methanosaeta	10	0	5	0	0	2	3	137	1	0	0	0	0	0	33	0	0	0	2	0	0	3	0	0	0	0	0	0	3	0	k__Archaea;p__Euryarchaeota;c__Methanomicrobia;o__Methanosarcinales;f__Methanosaetaceae;g__Methanosaeta;
Weissella	57	9	13	4	0	2	19	15	0	5	0	2	0	0	127	0	0	0	15	0	1	1	0	0	0	0	1	0	0	0	k__Bacteria;p__Firmicutes;c__Bacilli;o__Lactobacillales;f__Leuconostocaceae;g__Weissella;
unidentified_Prevotellaceae	63	15	30	21	3	5	48	13	4	8	10	17	8	8	123	12	2	4	16	4	4	31	5	9	6	94	7	0	2	10	k__Bacteria;p__Bacteroidetes;c__Bacteroidia;o__Bacteroidales;f__Prevotellaceae;g__unidentified_Prevotellaceae;
Bilophila	7	13	15	21	10	37	114	80	32	101	5	1	2	0	4	2	0	7	10	5	14	15	3	2	4	47	19	8	56	8	k__Bacteria;p__Proteobacteria;c__Deltaproteobacteria;o__Desulfovibrionales;f__Desulfovibrionaceae;g__Bilophila;
Aminivibrio	12	6	0	0	0	5	2	110	0	4	0	0	0	0	33	0	0	0	3	0	0	0	0	2	2	0	0	0	0	0	k__Bacteria;p__Synergistetes;c__Synergistia;o__Synergistales;f__Synergistaceae;g__Aminivibrio;
Sulfurospirillum	21	2	2	0	3	0	5	6	0	2	0	0	5	0	35	0	0	0	7	0	108	3	1	0	1	0	59	0	1	0	k__Bacteria;p__unidentified_Bacteria;c__unidentified_Bacteria;o__Campylobacterales;f__unidentified_Campylobacterales;g__Sulfurospirillum;
Subdoligranulum	40	9	9	7	0	3	16	11	1	4	0	1	2	0	106	2	0	3	13	0	0	67	0	2	1	59	0	0	0	3	k__Bacteria;p__Firmicutes;c__Clostridia;o__Clostridiales;f__Ruminococcaceae;g__Subdoligranulum;
Pseudolabrys	58	7	6	0	0	6	20	15	0	3	0	0	3	5	105	0	0	0	8	0	0	0	0	4	0	0	0	0	0	2	k__Bacteria;p__Proteobacteria;c__Alphaproteobacteria;o__Rhizobiales;f__Xanthobacteraceae;g__Pseudolabrys;
Gemmatimonas	48	9	9	0	0	1	15	7	0	4	0	1	0	0	100	0	1	0	14	0	0	0	0	1	0	0	0	0	0	0	k__Bacteria;p__Gemmatimonadetes;c__unidentified_Gemmatimonadetes;o__Gemmatimonadales;f__Gemmatimonadaceae;g__Gemmatimonas;
Bradyrhizobium	39	11	4	1	0	3	22	5	0	3	0	7	16	1	98	0	0	0	9	1	0	0	0	0	0	0	2	0	1	1	k__Bacteria;p__Proteobacteria;c__Alphaproteobacteria;o__Rhizobiales;f__Xanthobacteraceae;g__Bradyrhizobium;
Holdemanella	31	4	4	0	1	2	8	3	1	3	1	0	1	1	60	2	0	0	11	0	0	67	0	0	0	98	1	0	0	0	k__Bacteria;p__Firmicutes;c__Erysipelotrichia;o__Erysipelotrichales;f__Erysipelotrichaceae;g__Holdemanella;
Flavobacterium	0	0	0	0	0	0	0	0	0	0	0	0	97	0	0	0	0	3	0	0	33	3	0	0	0	0	0	0	5	0	k__Bacteria;p__Bacteroidetes;c__Bacteroidia;o__Flavobacteriales;f__Flavobacteriaceae;g__Flavobacterium;
Ethanoligenens	0	0	0	0	1	0	0	0	0	0	0	0	0	0	0	0	0	0	0	0	0	0	0	0	0	0	0	0	93	0	k__Bacteria;p__Firmicutes;c__Clostridia;o__Clostridiales;f__Ruminococcaceae;g__Ethanoligenens;
Faecalibaculum	8	1	0	0	3	0	90	0	0	0	0	0	1	3	0	0	0	0	0	0	0	0	6	0	0	0	0	0	5	0	k__Bacteria;p__Firmicutes;c__Erysipelotrichia;o__Erysipelotrichales;f__Erysipelotrichaceae;g__Faecalibaculum;
Enterorhabdus	12	56	82	22	39	20	15	15	34	29	26	50	34	16	16	38	19	41	9	81	49	56	48	0	5	60	81	43	65	54	k__Bacteria;p__Actinobacteria;c__Coriobacteriia;o__Coriobacteriales;f__Eggerthellaceae;g__Enterorhabdus;
Adlercreutzia	6	2	0	3	11	1	11	15	1	79	40	1	5	0	4	22	9	4	0	9	0	23	7	0	10	3	19	4	42	17	k__Bacteria;p__Actinobacteria;c__Coriobacteriia;o__Coriobacteriales;f__Eggerthellaceae;g__Adlercreutzia;
Acidothermus	34	8	3	0	0	3	11	14	0	2	0	1	25	0	74	0	0	0	7	0	0	0	0	2	0	0	0	0	0	0	k__Bacteria;p__Actinobacteria;c__unidentified_Actinobacteria;o__Frankiales;f__Acidothermaceae;g__Acidothermus;
unidentified_Atribacteria	12	5	6	0	0	0	4	72	0	0	0	0	0	0	27	0	2	0	0	0	0	0	0	0	1	0	0	0	0	0	k__Bacteria;p__Atribacteria;c__unidentified_Atribacteria;o__unidentified_Atribacteria;f__unidentified_Atribacteria;g__unidentified_Atribacteria;
Bryobacter	32	10	4	2	1	5	8	9	0	3	0	3	6	2	69	0	0	0	4	0	0	0	0	0	0	0	0	2	0	0	k__Bacteria;p__Acidobacteria;c__Acidobacteriia;o__Solibacterales;f__unidentified_Solibacterales;g__Bryobacter;
Acetatifactor	0	39	36	66	7	0	42	0	0	0	0	0	0	0	0	0	0	1	0	3	2	2	0	0	0	0	0	0	5	3	k__Bacteria;p__Firmicutes;c__Clostridia;o__Clostridiales;f__Lachnospiraceae;g__Acetatifactor;
unidentified_Verrucomicrobiae	29	3	5	0	0	5	5	22	0	1	0	0	2	0	64	0	0	0	5	0	0	0	0	0	0	0	0	0	0	0	k__Bacteria;p__Verrucomicrobia;c__Verrucomicrobiae;o__unidentified_Verrucomicrobiae;f__unidentified_Verrucomicrobiae;g__unidentified_Verrucomicrobiae;
Paeniclostridium	1	0	0	0	0	0	0	1	0	0	0	0	3	0	2	0	0	0	0	0	0	0	1	0	0	1	0	0	63	0	k__Bacteria;p__Firmicutes;c__Clostridia;o__Clostridiales;f__Peptostreptococcaceae;g__Paeniclostridium;
unidentified_Alphaproteobacteria	26	4	1	3	2	2	9	1	0	3	0	1	9	0	58	0	0	0	3	0	0	0	0	0	0	0	0	0	0	0	k__Bacteria;p__Proteobacteria;c__Alphaproteobacteria;o__unidentified_Alphaproteobacteria;f__unidentified_Alphaproteobacteria;g__unidentified_Alphaproteobacteria;
unidentified_Acidimicrobiia	31	4	2	0	0	2	2	7	0	0	0	0	0	0	55	0	0	0	7	0	0	0	0	0	0	0	0	1	0	0	k__Bacteria;p__Actinobacteria;c__Acidimicrobiia;o__unidentified_Acidimicrobiia;f__unidentified_Acidimicrobiia;g__unidentified_Acidimicrobiia;
Anaerovorax	4	3	22	45	21	7	23	0	21	38	5	6	13	7	5	5	2	7	4	32	8	40	12	0	13	9	30	7	16	54	k__Bacteria;p__Firmicutes;c__Clostridia;o__Clostridiales;f__unidentified_Clostridiales;g__Anaerovorax;
Gaiella	19	2	2	1	0	4	4	5	0	0	0	0	3	6	53	0	0	0	3	0	0	0	0	0	0	0	0	0	0	0	k__Bacteria;p__Actinobacteria;c__Thermoleophilia;o__Gaiellales;f__Gaiellaceae;g__Gaiella;
Sphingomonas	18	17	20	3	2	4	17	4	4	5	1	11	18	6	53	0	4	10	4	4	0	0	1	5	2	3	2	3	2	1	k__Bacteria;p__Proteobacteria;c__Alphaproteobacteria;o__Sphingomonadales;f__Sphingomonadaceae;g__Sphingomonas;
Collinsella	1	0	0	0	0	0	0	1	0	0	0	0	0	0	7	0	0	2	0	2	0	24	0	0	0	52	2	2	0	0	k__Bacteria;p__Actinobacteria;c__Coriobacteriia;o__Coriobacteriales;f__Coriobacteriaceae;g__Collinsella;
unidentified_Bacteria	24	4	0	4	0	4	10	51	0	0	0	0	0	0	41	0	0	0	3	0	0	0	0	0	0	0	0	0	2	0	k__Bacteria;p__unidentified_Bacteria;c__unidentified_Bacteria;o__unidentified_Bacteria;f__unidentified_Bacteria;g__unidentified_Bacteria;
unidentified_Micropepsaceae	23	0	8	0	1	0	1	2	0	2	0	0	7	0	49	0	0	0	2	0	0	0	0	0	0	0	0	0	0	0	k__Bacteria;p__Proteobacteria;c__Alphaproteobacteria;o__Micropepsales;f__Micropepsaceae;g__unidentified_Micropepsaceae;
Lactivibrio	8	1	3	0	0	0	1	48	0	0	0	0	0	0	16	0	2	0	0	0	0	0	0	0	0	0	0	0	3	0	k__Bacteria;p__Synergistetes;c__Synergistia;o__Synergistales;f__Synergistaceae;g__Lactivibrio;
Delftia	0	0	1	1	0	0	0	0	0	1	0	0	1	1	0	3	0	0	1	0	48	0	0	0	0	0	0	0	1	0	k__Bacteria;p__Proteobacteria;c__Gammaproteobacteria;o__unidentified_Gammaproteobacteria;f__Burkholderiaceae;g__Delftia;
Caproiciproducens	4	48	4	10	1	6	11	8	3	0	0	0	0	0	0	0	0	3	0	13	2	9	3	0	1	0	12	3	4	18	k__Bacteria;p__Firmicutes;c__Clostridia;o__Clostridiales;f__Ruminococcaceae;g__Caproiciproducens;
Aegiribacteria	9	2	0	0	0	0	0	48	0	0	0	0	0	0	18	0	0	0	2	0	0	0	0	0	0	0	0	2	0	0	k__Bacteria;p__unidentified_Bacteria;c__unidentified_Bacteria;o__unidentified_Bacteria;f__unidentified_Bacteria;g__Aegiribacteria;
Sulfurifustis	24	0	3	0	0	4	3	7	0	2	0	1	0	7	44	0	0	0	8	0	0	0	0	0	0	0	0	0	0	0	k__Bacteria;p__Proteobacteria;c__Gammaproteobacteria;o__Acidiferrobacterales;f__Acidiferrobacteraceae;g__Sulfurifustis;
Fusobacterium	11	0	0	0	2	2	0	21	0	0	0	0	4	4	5	43	3	2	0	0	3	2	1	0	0	5	0	1	0	1	k__Bacteria;p__Fusobacteria;c__Fusobacteriia;o__Fusobacteriales;f__Fusobacteriaceae;g__Fusobacterium;
Paraprevotella	0	0	0	0	0	0	39	0	0	0	0	0	0	0	3	0	0	0	0	0	1	7	0	0	0	5	0	0	0	0	k__Bacteria;p__Bacteroidetes;c__Bacteroidia;o__Bacteroidales;f__Prevotellaceae;g__Paraprevotella;
unidentified_Melainabacteria	0	3	0	0	2	1	0	0	0	39	0	0	0	2	1	0	24	0	26	0	0	0	0	0	0	2	1	0	3	0	k__Bacteria;p__Melainabacteria;c__unidentified_Melainabacteria;o__unidentified_Melainabacteria;f__unidentified_Melainabacteria;g__unidentified_Melainabacteria;
Sinomonas	32	5	3	2	0	0	6	11	0	0	0	0	0	0	38	0	0	0	3	1	0	0	0	0	0	0	0	0	0	0	k__Bacteria;p__Actinobacteria;c__unidentified_Actinobacteria;o__Micrococcales;f__Micrococcaceae;g__Sinomonas;
unidentified_Crenarchaeota	10	3	7	0	2	0	2	38	0	0	0	2	0	1	29	0	0	0	2	0	0	0	0	0	0	1	2	3	0	0	k__Archaea;p__Crenarchaeota;c__unidentified_Crenarchaeota;o__unidentified_Crenarchaeota;f__unidentified_Crenarchaeota;g__unidentified_Crenarchaeota;
Reyranella	24	0	6	3	0	0	9	6	0	4	0	0	3	3	38	0	0	0	3	0	0	0	0	1	0	0	0	0	0	0	k__Bacteria;p__Proteobacteria;c__Alphaproteobacteria;o__unidentified_Alphaproteobacteria;f__unidentified_Alphaproteobacteria;g__Reyranella;
Chryseobacterium	0	0	0	0	0	0	0	0	0	1	0	0	4	0	1	0	0	0	0	0	0	0	0	0	0	0	0	38	0	0	k__Bacteria;p__Bacteroidetes;c__Bacteroidia;o__Flavobacteriales;f__unidentified_Flavobacteriales;g__Chryseobacterium;
Tyzzerella	4	5	12	30	2	3	38	2	1	15	31	7	0	9	16	13	0	1	21	14	35	20	9	0	0	8	9	14	11	36	k__Bacteria;p__Firmicutes;c__Clostridia;o__Clostridiales;f__Lachnospiraceae;g__Tyzzerella;
Gemella	2	0	2	5	0	0	0	0	0	0	8	0	0	0	2	31	0	0	0	0	1	5	0	0	2	38	0	0	0	0	k__Bacteria;p__Firmicutes;c__Bacilli;o__Bacillales;f__unidentified_Bacillales;g__Gemella;
Pajaroellobacter	17	7	3	0	3	0	2	6	0	0	0	0	7	0	37	0	0	0	9	0	0	0	0	0	0	0	0	0	0	2	k__Bacteria;p__Proteobacteria;c__Deltaproteobacteria;o__Myxococcales;f__Polyangiaceae;g__Pajaroellobacter;
Romboutsia	9	4	7	2	0	1	5	6	0	0	2	2	5	0	37	0	0	0	8	1	7	10	2	0	0	1	1	1	7	0	k__Bacteria;p__Firmicutes;c__Clostridia;o__Clostridiales;f__Peptostreptococcaceae;g__Romboutsia;
unidentified_Gammaproteobacteria	37	0	5	2	0	5	11	9	0	1	0	0	6	2	28	0	1	0	13	0	0	0	0	0	0	0	0	0	0	0	k__Bacteria;p__Proteobacteria;c__Gammaproteobacteria;o__unidentified_Gammaproteobacteria;f__unidentified_Gammaproteobacteria;g__unidentified_Gammaproteobacteria;
Mycoplasma	0	0	0	0	36	0	0	0	0	0	0	0	0	0	1	0	0	0	0	0	0	0	0	0	3	0	0	1	0	0	k__Bacteria;p__Tenericutes;c__Mollicutes;o__Mycoplasmatales;f__Mycoplasmataceae;g__Mycoplasma;
Neisseria	0	0	1	0	3	0	0	0	0	0	0	0	3	0	0	35	0	0	1	0	0	0	1	2	0	2	0	0	0	1	k__Bacteria;p__Proteobacteria;c__Gammaproteobacteria;o__unidentified_Gammaproteobacteria;f__Neisseriaceae;g__Neisseria;
Mesotoga	10	0	0	0	0	5	1	34	0	1	0	0	0	0	14	0	0	0	4	0	0	0	0	0	0	0	0	0	0	0	k__Bacteria;p__Thermotogae;c__unidentified_Thermotogae;o__Kosmotogales;f__Kosmotogaceae;g__Mesotoga;
Porphyromonas	0	0	3	3	0	0	0	0	0	0	0	0	0	0	0	34	0	0	0	0	0	0	0	0	0	0	0	0	0	0	k__Bacteria;p__Bacteroidetes;c__Bacteroidia;o__Bacteroidales;f__Porphyromonadaceae;g__Porphyromonas;
Leptolinea	0	0	0	0	0	0	0	0	0	0	0	0	0	0	0	0	0	0	2	0	0	0	0	0	0	0	0	0	34	0	k__Bacteria;p__Chloroflexi;c__Anaerolineae;o__Anaerolineales;f__Anaerolineaceae;g__Leptolinea;
unidentified_Lentimicrobiaceae	6	0	0	0	0	0	1	34	0	0	0	3	0	0	12	0	0	0	1	0	0	0	0	0	0	0	0	2	0	0	k__Bacteria;p__Bacteroidetes;c__Bacteroidia;o__Sphingobacteriales;f__Lentimicrobiaceae;g__unidentified_Lentimicrobiaceae;
Helicobacter	5	2	24	0	0	0	33	0	0	2	0	2	0	0	0	0	0	0	0	0	0	0	2	0	1	0	0	1	0	0	k__Bacteria;p__unidentified_Bacteria;c__unidentified_Bacteria;o__Campylobacterales;f__Helicobacteraceae;g__Helicobacter;
Arcobacter	11	0	0	0	2	1	1	33	0	1	0	0	0	0	22	0	0	0	5	0	0	0	0	0	0	0	0	0	0	0	k__Bacteria;p__unidentified_Bacteria;c__unidentified_Bacteria;o__Campylobacterales;f__unidentified_Campylobacterales;g__Arcobacter;
Haliangium	27	3	1	0	0	0	5	0	0	0	0	0	2	0	33	0	0	0	8	0	0	0	0	2	0	0	0	0	0	0	k__Bacteria;p__Proteobacteria;c__Deltaproteobacteria;o__Myxococcales;f__Haliangiaceae;g__Haliangium;
Flexilinea	2	3	6	2	0	2	0	33	0	0	0	0	0	0	16	0	1	0	0	0	0	0	2	0	2	2	0	0	0	0	k__Bacteria;p__Chloroflexi;c__Anaerolineae;o__Anaerolineales;f__Anaerolineaceae;g__Flexilinea;
Rhodococcus	11	12	17	13	17	14	10	13	7	14	5	32	24	11	4	10	7	15	7	9	3	1	10	4	3	2	12	6	10	8	k__Bacteria;p__Actinobacteria;c__unidentified_Actinobacteria;o__Corynebacteriales;f__Nocardiaceae;g__Rhodococcus;
Occallatibacter	9	5	0	0	0	2	3	3	1	0	0	0	10	0	32	0	0	0	5	0	0	0	0	0	0	0	0	0	0	0	k__Bacteria;p__Acidobacteria;c__Acidobacteriia;o__Acidobacteriales;f__unidentified_Acidobacteriales;g__Occallatibacter;
Dorea	23	8	1	1	2	1	5	5	1	2	0	0	2	2	22	0	0	0	8	0	6	7	0	1	0	31	1	0	0	0	k__Bacteria;p__Firmicutes;c__Clostridia;o__Clostridiales;f__Lachnospiraceae;g__Dorea;
unidentified_Chloroflexi	20	0	6	0	0	0	7	7	0	0	0	0	2	0	30	0	0	3	1	1	0	0	0	0	0	0	0	0	0	0	k__Bacteria;p__Chloroflexi;c__unidentified_Chloroflexi;o__unidentified_Chloroflexi;f__unidentified_Chloroflexi;g__unidentified_Chloroflexi;
Anaerostipes	3	3	3	0	0	0	0	0	0	0	0	0	0	1	4	1	0	0	0	0	1	30	0	0	0	27	0	0	0	0	k__Bacteria;p__Firmicutes;c__Clostridia;o__Clostridiales;f__Lachnospiraceae;g__Anaerostipes;
unidentified_Erysipelotrichaceae	3	0	0	0	2	0	0	0	0	1	2	0	0	0	9	0	0	0	3	0	7	11	0	1	0	29	0	0	2	0	k__Bacteria;p__Firmicutes;c__Erysipelotrichia;o__Erysipelotrichales;f__Erysipelotrichaceae;g__unidentified_Erysipelotrichaceae;
unidentified_Corynebacteriaceae	0	0	1	3	2	0	3	1	1	0	2	0	0	0	0	0	0	0	3	0	0	0	1	0	0	10	1	29	0	4	k__Bacteria;p__Actinobacteria;c__unidentified_Actinobacteria;o__Corynebacteriales;f__Corynebacteriaceae;g__unidentified_Corynebacteriaceae;
Proteiniphilum	4	0	0	0	0	0	2	26	0	0	0	0	0	0	10	0	0	0	2	0	0	0	0	0	0	0	0	0	0	0	k__Bacteria;p__Bacteroidetes;c__Bacteroidia;o__Bacteroidales;f__unidentified_Bacteroidales;g__Proteiniphilum;
Candidatus_Koribacter	20	3	0	2	0	0	1	7	0	0	0	4	21	0	26	0	0	0	9	0	0	0	0	0	0	0	0	0	0	0	k__Bacteria;p__Acidobacteria;c__Acidobacteriia;o__Acidobacteriales;f__unidentified_Acidobacteriales;g__Candidatus_Koribacter;
unidentified_Oxyphotobacteria	18	13	2	2	2	0	6	4	1	3	4	2	2	1	16	2	11	0	0	1	0	0	6	0	25	4	1	0	4	2	k__Bacteria;p__Oxyphotobacteria;c__unidentified_Oxyphotobacteria;o__unidentified_Oxyphotobacteria;f__unidentified_Oxyphotobacteria;g__unidentified_Oxyphotobacteria;
Moraxella	0	0	0	0	0	0	0	0	0	0	0	0	0	0	0	25	0	0	0	0	0	0	0	0	0	0	0	0	0	0	k__Bacteria;p__Proteobacteria;c__Gammaproteobacteria;o__Pseudomonadales;f__Moraxellaceae;g__Moraxella;
Atopobium	0	0	0	0	0	0	0	0	0	0	0	0	0	0	0	0	0	0	0	0	0	0	0	0	0	0	0	0	24	0	k__Bacteria;p__Actinobacteria;c__Coriobacteriia;o__Coriobacteriales;f__Atopobiaceae;g__Atopobium;
Bdellovibrio	11	1	0	0	0	4	7	3	0	0	0	0	0	1	24	0	0	0	2	0	0	0	0	0	0	0	0	0	0	0	k__Bacteria;p__Proteobacteria;c__Deltaproteobacteria;o__Bdellovibrionales;f__Bdellovibrionaceae;g__Bdellovibrio;
Peptococcus	3	10	18	14	10	2	5	11	2	3	11	0	2	0	0	3	0	4	2	6	3	2	4	0	4	2	3	4	4	23	k__Bacteria;p__Firmicutes;c__Clostridia;o__Clostridiales;f__Peptococcaceae;g__Peptococcus;
Anaerofustis	2	5	3	0	0	23	8	10	1	7	6	1	9	0	15	4	8	0	4	7	3	2	1	0	2	13	1	2	2	6	k__Bacteria;p__Firmicutes;c__Clostridia;o__Clostridiales;f__Eubacteriaceae;g__Anaerofustis;
Morganella	0	0	0	0	0	0	0	0	0	0	0	0	0	0	4	0	0	0	0	0	0	1	0	0	0	22	0	0	1	0	k__Bacteria;p__Proteobacteria;c__Gammaproteobacteria;o__Enterobacteriales;f__Enterobacteriaceae;g__Morganella;
Caldicoprobacter	5	0	0	0	0	0	0	22	0	0	0	2	0	0	5	0	0	0	0	0	0	0	0	0	0	0	0	0	0	0	k__Bacteria;p__Firmicutes;c__Clostridia;o__Clostridiales;f__Caldicoprobacteraceae;g__Caldicoprobacter;
unidentified_Rickettsiales	0	0	0	0	0	21	12	19	0	0	3	0	0	12	5	0	0	3	15	0	0	0	0	0	0	0	0	0	1	0	k__Bacteria;p__Proteobacteria;c__Alphaproteobacteria;o__Rickettsiales;f__unidentified_Rickettsiales;g__unidentified_Rickettsiales;
unidentified_Burkholderiaceae	17	4	2	0	0	1	3	1	0	1	0	0	3	0	21	0	0	0	0	0	0	0	0	0	0	0	0	0	0	0	k__Bacteria;p__Proteobacteria;c__Gammaproteobacteria;o__unidentified_Gammaproteobacteria;f__Burkholderiaceae;g__unidentified_Burkholderiaceae;
Barnesiella	3	1	1	2	0	0	0	0	0	0	0	1	0	2	9	2	0	0	5	0	0	21	0	0	0	6	0	0	0	0	k__Bacteria;p__Bacteroidetes;c__Bacteroidia;o__Bacteroidales;f__Barnesiellaceae;g__Barnesiella;
Candidatus_Udaeobacter	3	1	1	0	0	0	2	1	0	0	0	0	20	0	2	0	0	0	1	0	0	0	0	0	0	0	0	1	2	0	k__Bacteria;p__Verrucomicrobia;c__Verrucomicrobiae;o__Chthoniobacterales;f__Chthoniobacteraceae;g__Candidatus_Udaeobacter;
Candidatus_Soleaferrea	0	0	0	0	0	0	7	3	20	3	0	0	0	2	0	0	0	0	0	2	7	3	0	0	0	0	10	0	0	14	k__Bacteria;p__Firmicutes;c__Clostridia;o__Clostridiales;f__Ruminococcaceae;g__Candidatus_Soleaferrea;
Geobacter	6	0	0	0	1	0	0	20	0	2	0	0	0	0	3	0	0	0	3	0	0	0	0	0	0	0	0	0	0	0	k__Bacteria;p__Proteobacteria;c__Deltaproteobacteria;o__Desulfuromonadales;f__Geobacteraceae;g__Geobacter;
Phyllobacterium	2	9	2	3	2	0	3	4	6	15	0	8	1	3	8	0	3	19	3	0	0	0	2	3	1	0	1	2	2	6	k__Bacteria;p__Proteobacteria;c__Alphaproteobacteria;o__Rhizobiales;f__Rhizobiaceae;g__Phyllobacterium;
unidentified_Christensenellaceae	4	0	0	0	0	0	0	18	0	0	0	0	0	0	8	0	0	0	0	2	0	0	0	0	0	0	0	0	0	0	k__Bacteria;p__Firmicutes;c__Clostridia;o__Clostridiales;f__Christensenellaceae;g__unidentified_Christensenellaceae;
Actinomyces	9	0	2	0	0	0	0	0	0	0	0	0	0	0	3	18	0	0	1	0	0	0	0	0	0	0	0	0	0	0	k__Bacteria;p__Actinobacteria;c__unidentified_Actinobacteria;o__Actinomycetales;f__Actinomycetaceae;g__Actinomyces;
Syntrophomonas	9	0	0	0	0	0	2	18	0	0	0	0	0	0	6	0	0	0	0	0	0	0	0	0	0	0	0	2	0	0	k__Bacteria;p__Firmicutes;c__Clostridia;o__Clostridiales;f__Syntrophomonadaceae;g__Syntrophomonas;
Syntrophobacter	6	0	0	0	0	1	2	18	0	0	0	0	0	0	7	0	0	0	0	0	0	0	0	0	0	0	0	2	0	0	k__Bacteria;p__Proteobacteria;c__Deltaproteobacteria;o__Syntrophobacterales;f__Syntrophobacteraceae;g__Syntrophobacter;
Abiotrophia	0	0	0	0	0	0	0	0	0	0	0	0	0	0	0	17	0	0	0	0	0	0	0	0	0	0	0	0	0	0	k__Bacteria;p__Firmicutes;c__Bacilli;o__Lactobacillales;f__Aerococcaceae;g__Abiotrophia;
Sutterella	4	0	0	0	0	0	4	2	0	0	0	0	0	0	5	0	0	0	1	0	0	6	0	0	0	17	0	0	0	3	k__Bacteria;p__Proteobacteria;c__Gammaproteobacteria;o__unidentified_Gammaproteobacteria;f__Burkholderiaceae;g__Sutterella;
Rhodanobacter	2	0	0	0	0	0	2	0	0	3	0	0	3	0	16	0	0	0	1	0	0	0	0	1	0	0	0	0	0	0	k__Bacteria;p__Proteobacteria;c__Gammaproteobacteria;o__Xanthomonadales;f__Rhodanobacteraceae;g__Rhodanobacter;
Pelolinea	2	1	0	0	0	0	0	15	0	0	0	0	0	0	4	0	0	0	0	0	0	0	0	0	0	0	0	0	0	0	k__Bacteria;p__Chloroflexi;c__Anaerolineae;o__Anaerolineales;f__Anaerolineaceae;g__Pelolinea;
Smithella	2	0	0	1	0	0	0	14	0	0	0	0	0	0	15	0	0	0	0	0	0	0	0	0	0	0	0	0	0	0	k__Bacteria;p__Proteobacteria;c__Deltaproteobacteria;o__Syntrophobacterales;f__Syntrophaceae;g__Smithella;
Candidatus_Cloacimonas	1	0	0	0	0	0	0	15	0	0	0	0	0	0	3	0	0	0	2	0	0	0	0	0	0	0	0	0	0	0	k__Bacteria;p__Cloacimonetes;c__unidentified_Cloacimonetes;o__unidentified_Cloacimonetes;f__unidentified_Cloacimonetes;g__Candidatus_Cloacimonas;
Rhodoplanes	5	1	0	0	0	2	1	0	0	0	0	0	0	0	15	0	0	0	1	0	0	0	0	0	0	0	0	0	0	0	k__Bacteria;p__Proteobacteria;c__Alphaproteobacteria;o__Rhizobiales;f__Xanthobacteraceae;g__Rhodoplanes;
unidentified_Chitinophagaceae	0	0	0	0	0	0	0	0	0	0	0	0	15	0	0	0	0	0	0	0	0	0	0	0	0	0	0	0	0	0	k__Bacteria;p__Bacteroidetes;c__Bacteroidia;o__Chitinophagales;f__Chitinophagaceae;g__unidentified_Chitinophagaceae;
Devosia	15	0	1	0	0	0	3	0	0	0	0	0	0	2	1	0	0	0	0	0	0	0	0	0	0	0	0	0	0	0	k__Bacteria;p__Proteobacteria;c__Alphaproteobacteria;o__Rhizobiales;f__unidentified_Rhizobiales;g__Devosia;
Sulfurovum	0	0	0	0	0	0	0	0	4	0	14	0	0	0	0	0	0	1	0	0	0	0	0	0	0	0	0	0	0	0	k__Bacteria;p__unidentified_Bacteria;c__unidentified_Bacteria;o__Campylobacterales;f__unidentified_Campylobacterales;g__Sulfurovum;
Desulfomicrobium	0	0	0	0	0	0	1	14	0	0	0	0	0	0	6	0	0	0	0	0	0	0	0	0	0	0	0	0	0	0	k__Bacteria;p__Proteobacteria;c__Deltaproteobacteria;o__Desulfovibrionales;f__Desulfomicrobiaceae;g__Desulfomicrobium;
Hyphomicrobium	0	1	0	0	0	0	0	0	0	0	0	0	0	0	12	0	0	0	1	0	0	0	0	0	0	0	0	0	0	0	k__Bacteria;p__Proteobacteria;c__Alphaproteobacteria;o__Rhizobiales;f__Hyphomicrobiaceae;g__Hyphomicrobium;
Petrimonas	3	0	2	0	0	0	0	12	0	0	0	0	0	0	5	0	0	0	3	0	0	0	0	0	0	0	0	0	0	0	k__Bacteria;p__Bacteroidetes;c__Bacteroidia;o__Bacteroidales;f__unidentified_Bacteroidales;g__Petrimonas;
Telmatospirillum	4	0	0	0	0	1	0	0	0	3	0	0	0	0	12	0	0	0	0	0	4	0	0	0	0	0	7	0	0	0	k__Bacteria;p__Proteobacteria;c__Alphaproteobacteria;o__Rhodospirillales;f__unidentified_Rhodospirillales;g__Telmatospirillum;
Brucella	0	0	0	0	0	0	0	0	0	0	0	0	0	0	2	0	0	0	3	0	12	0	0	0	0	0	2	0	0	0	k__Bacteria;p__Proteobacteria;c__Alphaproteobacteria;o__Rhizobiales;f__Rhizobiaceae;g__Brucella;
unidentified_Acidobacteria	2	1	0	0	0	0	0	11	0	0	0	0	6	0	10	0	0	0	0	0	0	0	0	0	0	0	0	0	0	0	k__Bacteria;p__Acidobacteria;c__unidentified_Acidobacteria;o__unidentified_Acidobacteria;f__unidentified_Acidobacteria;g__unidentified_Acidobacteria;
Ralstonia	1	11	6	0	3	2	3	7	0	0	0	6	4	3	2	0	0	3	2	0	0	1	1	0	3	3	3	1	2	3	k__Bacteria;p__Proteobacteria;c__Gammaproteobacteria;o__unidentified_Gammaproteobacteria;f__Burkholderiaceae;g__Ralstonia;
Syntrophus	3	0	0	0	0	0	1	11	0	0	0	0	0	0	0	0	0	0	0	0	0	0	0	0	0	0	0	0	1	0	k__Bacteria;p__Proteobacteria;c__Deltaproteobacteria;o__Syntrophobacterales;f__Syntrophaceae;g__Syntrophus;
Oryzihumus	6	0	0	0	0	0	1	0	0	0	0	0	0	0	11	0	0	0	3	0	0	0	0	0	0	0	0	0	0	0	k__Bacteria;p__Actinobacteria;c__unidentified_Actinobacteria;o__Micrococcales;f__Intrasporangiaceae;g__Oryzihumus;
Paludibacter	1	0	0	0	0	0	0	11	0	0	0	0	0	0	0	0	0	0	0	0	0	0	0	0	0	0	0	0	0	0	k__Bacteria;p__Bacteroidetes;c__Bacteroidia;o__Bacteroidales;f__Paludibacteraceae;g__Paludibacter;
Ammoniphilus	4	0	2	1	0	0	0	1	0	0	0	0	0	0	11	0	0	0	2	0	0	0	0	3	0	0	0	0	0	0	k__Bacteria;p__Firmicutes;c__Bacilli;o__Bacillales;f__Paenibacillaceae;g__Ammoniphilus;
Lachnospira	2	0	3	0	0	0	0	0	0	0	0	0	0	0	3	0	0	0	0	0	10	0	0	0	0	0	0	0	0	0	k__Bacteria;p__Firmicutes;c__Clostridia;o__Clostridiales;f__Lachnospiraceae;g__Lachnospira;
Dialister	9	3	5	2	0	0	4	0	0	0	3	0	0	0	10	0	0	0	2	0	0	0	0	0	1	3	0	0	0	2	k__Bacteria;p__Firmicutes;c__Negativicutes;o__Selenomonadales;f__Veillonellaceae;g__Dialister;
Bauldia	4	0	4	0	0	1	0	0	0	0	0	0	2	0	10	0	0	0	1	0	0	0	0	0	0	0	0	0	0	0	k__Bacteria;p__Proteobacteria;c__Alphaproteobacteria;o__Rhizobiales;f__unidentified_Rhizobiales;g__Bauldia;
Conexibacter	3	0	1	0	0	0	0	3	0	1	0	0	3	0	10	0	0	0	0	0	0	0	0	0	0	0	0	0	0	0	k__Bacteria;p__Actinobacteria;c__Thermoleophilia;o__Solirubrobacterales;f__Solirubrobacteraceae;g__Conexibacter;
Treponema	0	0	0	0	0	0	0	0	0	0	0	0	0	0	0	0	0	0	0	0	0	0	0	0	0	0	0	0	10	0	k__Bacteria;p__Spirochaetes;c__Spirochaetia;o__Spirochaetales;f__Spirochaetaceae;g__Treponema;
Terrimonas	1	0	0	0	0	0	0	0	0	0	0	0	10	0	0	0	0	0	0	0	0	0	0	0	0	0	0	0	1	0	k__Bacteria;p__Bacteroidetes;c__Bacteroidia;o__Chitinophagales;f__Chitinophagaceae;g__Terrimonas;
Megamonas	3	0	2	0	0	3	0	0	0	0	1	1	0	0	9	0	0	0	1	0	0	0	0	0	0	0	0	0	0	0	k__Bacteria;p__Firmicutes;c__Negativicutes;o__Selenomonadales;f__Veillonellaceae;g__Megamonas;
Geodermatophilus	0	0	0	0	0	0	0	0	0	0	0	0	0	0	9	0	0	0	0	0	0	0	0	0	0	0	0	0	0	0	k__Bacteria;p__Actinobacteria;c__unidentified_Actinobacteria;o__Frankiales;f__Geodermatophilaceae;g__Geodermatophilus;
Aquicella	1	0	0	0	0	0	0	0	0	0	0	0	2	0	9	0	0	0	0	0	0	0	0	0	0	0	0	0	0	0	k__Bacteria;p__Proteobacteria;c__Gammaproteobacteria;o__unidentified_Gammaproteobacteria;f__unidentified_Gammaproteobacteria;g__Aquicella;
Bacillus	2	0	1	0	1	1	4	3	0	1	0	2	1	1	9	0	0	3	0	0	0	3	0	0	0	0	0	0	5	1	k__Bacteria;p__Firmicutes;c__Bacilli;o__Bacillales;f__Bacillaceae;g__Bacillus;
Veillonella	2	2	9	0	0	0	0	0	0	0	0	0	0	0	4	7	0	0	0	0	2	0	0	0	0	1	0	0	0	1	k__Bacteria;p__Firmicutes;c__Negativicutes;o__Selenomonadales;f__Veillonellaceae;g__Veillonella;
Syntrophorhabdus	3	0	0	0	0	1	0	8	0	0	0	0	0	0	4	0	0	0	0	0	0	0	0	0	0	0	0	0	0	0	k__Bacteria;p__Proteobacteria;c__Deltaproteobacteria;o__unidentified_Deltaproteobacteria;f__Syntrophorhabdaceae;g__Syntrophorhabdus;
Fermentimonas	1	0	0	0	0	0	0	8	0	0	0	0	0	0	1	0	0	0	0	0	0	0	0	0	0	0	0	0	0	0	k__Bacteria;p__Bacteroidetes;c__Bacteroidia;o__Bacteroidales;f__unidentified_Bacteroidales;g__Fermentimonas;
Phenylobacterium	8	4	0	0	0	1	4	2	0	4	0	0	8	0	7	0	0	0	0	0	0	0	2	0	0	0	0	0	0	0	k__Bacteria;p__Proteobacteria;c__Alphaproteobacteria;o__Caulobacterales;f__Caulobacteraceae;g__Phenylobacterium;
Solobacterium	0	0	0	0	0	0	0	0	0	0	0	0	0	0	0	8	0	0	0	0	0	0	0	0	2	0	0	0	0	0	k__Bacteria;p__Firmicutes;c__Erysipelotrichia;o__Erysipelotrichales;f__Erysipelotrichaceae;g__Solobacterium;
unidentified_Ignavibacteria	7	0	0	0	0	2	0	0	0	3	0	0	0	0	8	0	0	0	4	0	0	0	0	0	0	0	0	0	0	0	k__Bacteria;p__Bacteroidetes;c__Ignavibacteria;o__unidentified_Ignavibacteria;f__unidentified_Ignavibacteria;g__unidentified_Ignavibacteria;
Desulfovibrio	5	0	0	0	0	0	6	8	0	0	0	0	0	0	7	0	0	3	0	0	0	6	0	0	1	6	2	0	7	1	k__Bacteria;p__Proteobacteria;c__Deltaproteobacteria;o__Desulfovibrionales;f__Desulfovibrionaceae;g__Desulfovibrio;
Lutispora	3	0	0	0	0	0	0	7	0	0	0	0	0	0	1	0	0	0	0	0	0	0	0	0	0	0	0	0	0	0	k__Bacteria;p__Firmicutes;c__Clostridia;o__Clostridiales;f__Gracilibacteraceae;g__Lutispora;
Mycobacterium	7	1	0	0	0	0	1	2	0	0	0	0	5	0	2	0	0	0	1	0	0	0	0	0	0	0	0	0	0	0	k__Bacteria;p__Actinobacteria;c__unidentified_Actinobacteria;o__Corynebacteriales;f__Mycobacteriaceae;g__Mycobacterium;
unidentified_Microscillaceae	5	0	1	0	0	0	2	0	0	0	0	0	0	0	7	0	0	0	0	0	0	0	0	0	0	0	0	0	0	0	k__Bacteria;p__Bacteroidetes;c__Bacteroidia;o__Cytophagales;f__Microscillaceae;g__unidentified_Microscillaceae;
Catenulispora	0	0	0	0	0	0	2	0	0	0	0	0	0	0	7	0	0	0	0	0	0	0	0	0	0	0	0	0	0	0	k__Bacteria;p__Actinobacteria;c__unidentified_Actinobacteria;o__Catenulisporales;f__Catenulisporaceae;g__Catenulispora;
Levilinea	0	0	0	0	0	0	0	7	0	0	0	0	0	0	0	0	0	0	0	0	0	0	0	0	0	0	0	0	0	0	k__Bacteria;p__Chloroflexi;c__Anaerolineae;o__Anaerolineales;f__Anaerolineaceae;g__Levilinea;
Mariniphaga	2	4	0	0	0	0	0	7	0	0	0	0	0	0	1	0	0	0	0	0	0	0	0	0	0	0	0	0	0	0	k__Bacteria;p__Bacteroidetes;c__Bacteroidia;o__Bacteroidales;f__Prolixibacteraceae;g__Mariniphaga;
Flavonifractor	0	0	2	4	0	0	7	0	0	0	4	0	0	0	3	0	0	0	0	1	5	0	6	0	0	1	0	0	4	0	k__Bacteria;p__Firmicutes;c__Clostridia;o__Clostridiales;f__Ruminococcaceae;g__Flavonifractor;
Gemmata	0	7	0	0	0	0	0	0	0	0	0	0	0	0	0	0	0	0	0	0	0	0	0	0	0	0	0	0	0	0	k__Bacteria;p__Planctomycetes;c__Planctomycetacia;o__unidentified_Planctomycetacia;f__Gemmataceae;g__Gemmata;
unidentified_Deltaproteobacteria	0	0	0	0	0	0	0	7	0	2	0	0	0	0	2	0	0	0	0	0	0	0	0	0	0	0	0	0	0	0	k__Bacteria;p__Proteobacteria;c__Deltaproteobacteria;o__unidentified_Deltaproteobacteria;f__unidentified_Deltaproteobacteria;g__unidentified_Deltaproteobacteria;
Odoribacter	0	1	2	2	0	1	4	1	2	0	0	0	0	0	1	0	0	0	0	0	4	6	5	0	1	3	0	0	7	0	k__Bacteria;p__Bacteroidetes;c__Bacteroidia;o__Bacteroidales;f__Marinifilaceae;g__Odoribacter;
Macellibacteroides	2	1	0	0	0	0	1	4	0	0	0	3	0	4	6	0	0	0	2	0	0	0	0	0	0	0	2	0	0	0	k__Bacteria;p__Bacteroidetes;c__Bacteroidia;o__Bacteroidales;f__Tannerellaceae;g__Macellibacteroides;
Agathobacter	3	0	0	0	0	0	0	0	0	2	0	0	0	0	3	2	0	0	0	0	0	0	0	0	0	6	0	0	0	0	k__Bacteria;p__Firmicutes;c__Clostridia;o__Clostridiales;f__Lachnospiraceae;g__Agathobacter;
Acidisoma	3	0	0	0	0	0	0	3	0	0	0	0	0	0	6	0	0	0	0	0	0	0	0	0	0	0	0	0	0	0	k__Bacteria;p__Proteobacteria;c__Alphaproteobacteria;o__unidentified_Alphaproteobacteria;f__Acetobacteraceae;g__Acidisoma;
Lacibacter	0	0	0	0	0	0	0	0	0	0	0	0	6	0	0	0	0	0	0	0	0	0	0	0	0	0	0	0	0	0	k__Bacteria;p__Bacteroidetes;c__Bacteroidia;o__Chitinophagales;f__Chitinophagaceae;g__Lacibacter;
Micropepsis	6	0	0	0	0	0	0	3	0	0	0	0	0	0	1	0	0	0	0	0	0	0	0	0	0	0	0	0	0	0	k__Bacteria;p__Proteobacteria;c__Alphaproteobacteria;o__Micropepsales;f__Micropepsaceae;g__Micropepsis;
Rothia	0	4	2	0	0	0	0	0	0	0	0	1	0	0	0	6	0	0	0	0	0	0	0	0	0	1	0	0	1	0	k__Bacteria;p__Actinobacteria;c__unidentified_Actinobacteria;o__Micrococcales;f__Micrococcaceae;g__Rothia;
unidentified_Rikenellaceae	0	0	0	0	0	0	0	6	0	0	0	0	0	0	0	0	0	0	0	0	0	0	0	0	0	0	0	0	0	0	k__Bacteria;p__Bacteroidetes;c__Bacteroidia;o__Bacteroidales;f__Rikenellaceae;g__unidentified_Rikenellaceae;
Cetobacterium	0	2	0	0	0	0	2	0	0	0	0	0	0	1	2	0	0	0	0	0	0	6	0	0	0	0	0	0	2	0	k__Bacteria;p__Fusobacteria;c__Fusobacteriia;o__Fusobacteriales;f__Fusobacteriaceae;g__Cetobacterium;
Pullulanibacillus	0	0	0	0	0	0	0	3	0	0	0	0	0	0	6	0	0	0	0	0	0	0	0	0	0	0	0	0	0	0	k__Bacteria;p__Firmicutes;c__Bacilli;o__Bacillales;f__Sporolactobacillaceae;g__Pullulanibacillus;
Parvimonas	0	0	0	0	0	0	0	0	0	0	0	0	0	0	0	6	0	0	0	0	0	0	0	0	0	0	0	0	0	0	k__Bacteria;p__Firmicutes;c__Clostridia;o__Clostridiales;f__unidentified_Clostridiales;g__Parvimonas;
Propionicicella	0	0	0	0	0	0	0	0	0	0	0	0	0	0	0	0	0	0	0	0	0	0	0	0	0	0	0	0	6	0	k__Bacteria;p__Actinobacteria;c__unidentified_Actinobacteria;o__Propionibacteriales;f__Propionibacteriaceae;g__Propionicicella;
Runella	0	0	0	0	0	0	0	0	0	0	0	0	6	0	0	0	0	0	0	0	0	0	0	0	0	0	0	0	0	0	k__Bacteria;p__Bacteroidetes;c__Bacteroidia;o__Cytophagales;f__Spirosomaceae;g__Runella;
Sphaerobacter	6	1	0	0	0	0	0	0	0	0	0	0	0	1	4	0	0	0	0	0	0	0	0	0	0	0	0	0	0	0	k__Bacteria;p__Chloroflexi;c__Chloroflexia;o__Thermomicrobiales;f__Thermomicrobiaceae;g__Sphaerobacter;
Phascolarctobacterium	6	0	5	0	0	0	5	1	0	0	0	0	0	0	0	2	0	2	0	0	3	3	1	0	0	1	0	0	3	0	k__Bacteria;p__Firmicutes;c__Negativicutes;o__Selenomonadales;f__Acidaminococcaceae;g__Phascolarctobacterium;
Lachnoanaerobaculum	0	0	0	0	0	0	0	0	0	0	0	0	0	0	0	5	0	0	0	0	0	0	0	0	0	0	0	0	0	0	k__Bacteria;p__Firmicutes;c__Clostridia;o__Clostridiales;f__Lachnospiraceae;g__Lachnoanaerobaculum;
Nocardioides	1	0	0	0	0	0	0	0	0	0	0	0	0	0	5	0	0	0	0	0	0	0	0	0	0	0	0	0	1	0	k__Bacteria;p__Actinobacteria;c__unidentified_Actinobacteria;o__Propionibacteriales;f__Nocardioidaceae;g__Nocardioides;
Lysobacter	0	0	0	0	0	0	1	0	0	0	0	0	5	0	0	0	0	0	0	0	0	0	0	0	0	0	0	0	0	0	k__Bacteria;p__Proteobacteria;c__Gammaproteobacteria;o__Xanthomonadales;f__Xanthomonadaceae;g__Lysobacter;
Lentimicrobium	0	0	0	0	0	0	0	5	0	0	0	0	0	0	4	0	2	0	0	0	0	0	0	0	0	0	0	0	0	0	k__Bacteria;p__Bacteroidetes;c__Bacteroidia;o__Sphingobacteriales;f__Lentimicrobiaceae;g__Lentimicrobium;
Dubosiella	3	0	0	1	0	0	3	4	0	0	0	0	0	0	5	0	0	0	0	0	0	0	0	0	0	0	4	0	0	0	k__Bacteria;p__Firmicutes;c__Erysipelotrichia;o__Erysipelotrichales;f__Erysipelotrichaceae;g__Dubosiella;
Candidatus_Lumbricincola	0	0	0	0	0	0	0	0	0	0	0	0	0	0	0	0	0	0	0	0	0	0	3	0	0	0	0	0	5	0	k__Bacteria;p__Tenericutes;c__Mollicutes;o__Mycoplasmatales;f__Mycoplasmataceae;g__Candidatus_Lumbricincola;
Pseudoxanthomonas	0	0	0	0	0	0	0	0	0	0	0	0	5	0	0	0	0	0	0	0	0	0	1	0	0	0	0	0	0	0	k__Bacteria;p__Proteobacteria;c__Gammaproteobacteria;o__Xanthomonadales;f__Xanthomonadaceae;g__Pseudoxanthomonas;
Fonticella	1	0	0	0	0	1	0	0	0	0	0	0	0	0	5	0	0	0	0	0	0	0	0	0	0	0	0	0	0	0	k__Bacteria;p__Firmicutes;c__Clostridia;o__Clostridiales;f__unidentified_Clostridiales;g__Fonticella;
Mitsuokella	0	0	0	0	0	0	0	0	0	0	0	0	0	0	0	0	0	0	0	0	0	0	0	0	0	5	0	0	0	0	k__Bacteria;p__Firmicutes;c__Negativicutes;o__Selenomonadales;f__Veillonellaceae;g__Mitsuokella;
unidentified_Propionibacteriaceae	0	0	0	0	0	0	0	0	0	0	0	0	0	0	2	0	0	0	0	0	0	0	0	0	0	0	0	0	5	0	k__Bacteria;p__Actinobacteria;c__unidentified_Actinobacteria;o__Propionibacteriales;f__Propionibacteriaceae;g__unidentified_Propionibacteriaceae;
Catenisphaera	5	0	0	0	0	0	0	1	0	0	0	0	0	0	1	0	0	0	0	0	0	0	0	0	0	0	0	0	0	0	k__Bacteria;p__Firmicutes;c__Erysipelotrichia;o__Erysipelotrichales;f__Erysipelotrichaceae;g__Catenisphaera;
Harryflintia	0	0	0	3	0	0	2	2	1	3	0	2	0	0	0	0	0	1	0	2	1	1	0	0	0	4	1	2	0	1	k__Bacteria;p__Firmicutes;c__Clostridia;o__Clostridiales;f__Ruminococcaceae;g__Harryflintia;
Gelria	0	0	0	0	0	0	0	4	0	0	0	0	0	0	0	0	0	0	0	0	0	0	0	0	0	0	0	0	0	0	k__Bacteria;p__Firmicutes;c__Clostridia;o__Thermoanaerobacterales;f__Thermoanaerobacteraceae;g__Gelria;
Papillibacter	0	3	0	0	0	0	1	1	0	0	0	0	0	0	0	1	0	3	0	0	3	1	0	0	2	0	0	0	4	4	k__Bacteria;p__Firmicutes;c__Clostridia;o__Clostridiales;f__Ruminococcaceae;g__Papillibacter;
Truepera	0	0	0	0	0	0	0	0	0	0	0	0	0	0	0	0	0	4	0	0	0	0	0	0	0	0	0	0	0	0	k__Bacteria;p__Deinococcus-Thermus;c__Deinococci;o__Deinococcales;f__Trueperaceae;g__Truepera;
Novosphingobium	0	0	0	0	0	0	1	0	0	0	0	0	4	0	0	0	0	0	0	0	0	0	0	0	0	0	0	0	0	0	k__Bacteria;p__Proteobacteria;c__Alphaproteobacteria;o__Sphingomonadales;f__Sphingomonadaceae;g__Novosphingobium;
Peptoclostridium	0	0	0	0	0	0	1	0	0	0	0	0	0	3	0	0	3	0	0	0	4	0	0	0	0	0	3	0	0	0	k__Bacteria;p__Firmicutes;c__Clostridia;o__Clostridiales;f__Peptostreptococcaceae;g__Peptoclostridium;
Methanobrevibacter	0	0	0	0	0	0	0	0	0	0	0	0	0	0	0	0	0	0	0	0	0	0	0	0	0	4	0	0	0	0	k__Archaea;p__Euryarchaeota;c__Methanobacteria;o__Methanobacteriales;f__Methanobacteriaceae;g__Methanobrevibacter;
Cavicella	0	0	0	0	4	0	0	0	0	0	0	0	0	0	1	0	0	0	0	0	0	0	0	0	0	0	0	0	0	0	k__Bacteria;p__Proteobacteria;c__Gammaproteobacteria;o__Pseudomonadales;f__Moraxellaceae;g__Cavicella;
Granulicella	2	0	4	0	0	0	0	0	0	0	0	0	0	0	0	0	0	0	0	0	0	0	0	0	0	0	0	0	0	0	k__Bacteria;p__Acidobacteria;c__Acidobacteriia;o__Acidobacteriales;f__unidentified_Acidobacteriales;g__Granulicella;
Senegalimassilia	2	0	0	0	0	0	0	0	0	0	0	0	0	0	1	0	0	0	0	0	0	4	0	0	0	3	0	0	0	0	k__Bacteria;p__Actinobacteria;c__Coriobacteriia;o__Coriobacteriales;f__Eggerthellaceae;g__Senegalimassilia;
Acidaminococcus	0	0	0	0	0	0	0	0	0	0	0	0	0	0	4	0	0	0	0	0	0	0	0	0	0	0	0	0	0	0	k__Bacteria;p__Firmicutes;c__Negativicutes;o__Selenomonadales;f__Acidaminococcaceae;g__Acidaminococcus;
Actinospica	1	0	0	2	0	0	0	0	0	0	0	0	0	0	4	0	0	0	1	0	0	0	0	0	0	0	0	0	0	0	k__Bacteria;p__Actinobacteria;c__unidentified_Actinobacteria;o__Catenulisporales;f__Actinospicaceae;g__Actinospica;
Rhodopila	0	0	0	0	0	4	0	2	0	0	0	0	0	0	3	0	0	0	0	0	0	0	0	0	0	0	0	0	0	0	k__Bacteria;p__Proteobacteria;c__Alphaproteobacteria;o__unidentified_Alphaproteobacteria;f__Acetobacteraceae;g__Rhodopila;
Nevskia	0	0	0	0	0	0	0	0	0	0	0	0	4	0	2	0	0	0	0	0	0	0	0	0	0	0	0	0	0	0	k__Bacteria;p__Proteobacteria;c__Gammaproteobacteria;o__Salinisphaerales;f__Solimonadaceae;g__Nevskia;
Lactococcus	4	0	0	2	0	2	0	0	0	0	3	0	3	0	2	0	0	0	0	0	1	0	0	0	0	0	2	0	1	1	k__Bacteria;p__Firmicutes;c__Bacilli;o__Lactobacillales;f__Streptococcaceae;g__Lactococcus;
Thiobacillus	0	1	0	2	0	0	0	0	4	0	1	0	0	0	2	0	0	0	0	0	0	0	0	0	0	0	0	0	0	0	k__Bacteria;p__Proteobacteria;c__Gammaproteobacteria;o__unidentified_Gammaproteobacteria;f__Hydrogenophilaceae;g__Thiobacillus;
Slackia	0	0	0	0	0	0	0	0	0	0	0	0	0	0	0	0	0	0	0	0	0	2	0	0	0	4	0	0	0	0	k__Bacteria;p__Actinobacteria;c__Coriobacteriia;o__Coriobacteriales;f__Eggerthellaceae;g__Slackia;
Succinivibrio	0	2	2	2	0	0	2	0	1	0	0	4	0	0	0	0	0	2	0	0	0	0	0	0	0	0	0	0	0	0	k__Bacteria;p__Proteobacteria;c__Gammaproteobacteria;o__Aeromonadales;f__Succinivibrionaceae;g__Succinivibrio;
Dechlorobacter	2	0	0	0	0	0	0	2	0	0	0	0	0	1	3	0	0	0	0	0	0	0	0	0	0	0	0	0	0	0	k__Bacteria;p__Proteobacteria;c__Gammaproteobacteria;o__unidentified_Gammaproteobacteria;f__Rhodocyclaceae;g__Dechlorobacter;
Dokdonella	0	0	0	0	0	0	0	1	0	0	0	3	0	0	1	0	0	0	0	0	0	0	0	0	0	0	0	0	0	0	k__Bacteria;p__Proteobacteria;c__Gammaproteobacteria;o__Xanthomonadales;f__Rhodanobacteraceae;g__Dokdonella;
Agromyces	0	0	0	0	0	0	0	0	0	0	0	0	3	0	0	0	0	0	0	0	0	0	0	0	0	0	0	0	0	0	k__Bacteria;p__Actinobacteria;c__unidentified_Actinobacteria;o__Micrococcales;f__Microbacteriaceae;g__Agromyces;
unidentified_Nitrospiraceae	3	0	0	0	0	0	2	0	0	0	0	0	0	0	1	0	0	0	0	0	0	0	0	0	0	0	0	0	0	0	k__Bacteria;p__Nitrospirae;c__Nitrospira;o__Nitrospirales;f__Nitrospiraceae;g__unidentified_Nitrospiraceae;
Arenimonas	3	0	0	0	0	0	0	0	0	0	0	0	2	0	0	0	0	0	0	0	0	0	0	0	0	0	0	0	0	0	k__Bacteria;p__Proteobacteria;c__Gammaproteobacteria;o__Xanthomonadales;f__Xanthomonadaceae;g__Arenimonas;
Pedomicrobium	0	0	0	0	0	0	0	0	0	0	0	0	3	0	1	0	0	0	0	0	0	0	0	0	0	0	0	0	0	0	k__Bacteria;p__Proteobacteria;c__Alphaproteobacteria;o__Rhizobiales;f__Hyphomicrobiaceae;g__Pedomicrobium;
Paenibacillus	0	0	0	0	0	0	0	3	0	0	0	0	0	0	0	0	0	0	0	0	0	0	0	0	0	0	0	0	0	0	k__Bacteria;p__Firmicutes;c__Bacilli;o__Bacillales;f__Paenibacillaceae;g__Paenibacillus;
Megasphaera	0	0	0	0	0	0	2	1	0	0	0	0	0	0	1	0	0	0	1	3	0	0	0	0	0	0	0	0	0	0	k__Bacteria;p__Firmicutes;c__Negativicutes;o__Selenomonadales;f__Veillonellaceae;g__Megasphaera;
Atopostipes	0	0	0	0	0	0	0	0	3	0	0	0	0	0	1	0	0	0	0	0	0	0	0	0	0	0	0	0	0	0	k__Bacteria;p__Firmicutes;c__Bacilli;o__Lactobacillales;f__Carnobacteriaceae;g__Atopostipes;
Chitinimonas	0	0	0	0	0	0	0	0	0	0	0	0	0	0	3	0	0	0	0	0	0	0	0	0	0	0	0	0	0	0	k__Bacteria;p__Proteobacteria;c__Gammaproteobacteria;o__unidentified_Gammaproteobacteria;f__unidentified_Gammaproteobacteria;g__Chitinimonas;
Nitrolancea	1	0	0	0	0	0	1	0	0	0	0	0	0	0	3	0	0	0	0	0	0	0	0	0	0	0	0	0	0	0	k__Bacteria;p__Chloroflexi;c__Chloroflexia;o__Thermomicrobiales;f__Thermomicrobiaceae;g__Nitrolancea;
Oribacterium	0	0	0	0	0	0	0	0	0	0	0	0	0	0	3	3	0	0	0	0	0	0	0	0	0	0	0	0	0	0	k__Bacteria;p__Firmicutes;c__Clostridia;o__Clostridiales;f__Lachnospiraceae;g__Oribacterium;
Steroidobacter	0	0	0	0	0	0	2	2	0	0	0	0	3	0	3	0	0	0	1	0	0	0	0	0	0	0	0	0	0	0	k__Bacteria;p__Proteobacteria;c__Gammaproteobacteria;o__unidentified_Gammaproteobacteria;f__unidentified_Gammaproteobacteria;g__Steroidobacter;
Aridibacter	0	0	0	0	0	0	0	0	0	0	0	0	3	0	0	0	0	0	0	0	0	0	0	0	0	0	0	0	0	0	k__Bacteria;p__Acidobacteria;c__unidentified_Acidobacteria;o__unidentified_Acidobacteria;f__unidentified_Acidobacteria;g__Aridibacter;
Actinobacillus	0	0	0	0	0	0	3	1	0	0	0	3	0	0	0	1	0	0	0	2	0	3	3	0	3	0	0	0	0	0	k__Bacteria;p__Proteobacteria;c__Gammaproteobacteria;o__Pasteurellales;f__Pasteurellaceae;g__Actinobacillus;
Inquilinus	2	0	0	0	0	0	0	0	0	0	0	0	0	0	3	0	0	0	2	0	0	0	0	0	0	0	0	0	0	0	k__Bacteria;p__Proteobacteria;c__Alphaproteobacteria;o__unidentified_Alphaproteobacteria;f__unidentified_Alphaproteobacteria;g__Inquilinus;
Singulisphaera	0	0	0	0	0	0	0	2	0	3	0	0	0	0	0	0	0	0	0	0	0	0	0	0	0	0	0	0	0	0	k__Bacteria;p__Planctomycetes;c__Planctomycetacia;o__unidentified_Planctomycetacia;f__Isosphaeraceae;g__Singulisphaera;
Alicyclobacillus	0	0	0	0	0	0	0	0	0	0	0	0	0	0	0	0	0	3	0	0	0	0	0	0	0	0	0	0	0	0	k__Bacteria;p__Firmicutes;c__Bacilli;o__Bacillales;f__Alicyclobacillaceae;g__Alicyclobacillus;
Mucilaginibacter	0	3	0	0	0	0	0	0	0	0	0	0	0	0	0	0	0	0	0	0	0	0	0	0	0	0	0	0	0	0	k__Bacteria;p__Bacteroidetes;c__Bacteroidia;o__Sphingobacteriales;f__Sphingobacteriaceae;g__Mucilaginibacter;
Dyadobacter	0	0	0	0	0	0	0	0	0	0	0	0	3	0	0	0	0	0	2	0	0	0	0	0	0	0	0	0	0	0	k__Bacteria;p__Bacteroidetes;c__Bacteroidia;o__Cytophagales;f__Spirosomaceae;g__Dyadobacter;
Gordonibacter	3	1	0	0	0	0	2	0	0	0	0	0	0	0	0	0	0	0	0	0	0	0	0	0	0	0	0	0	0	0	k__Bacteria;p__Actinobacteria;c__Coriobacteriia;o__Coriobacteriales;f__Eggerthellaceae;g__Gordonibacter;
unidentified_Spirochaetes	2	0	0	0	0	0	2	2	0	0	0	0	0	0	3	0	0	0	0	0	0	0	0	0	0	0	0	0	0	0	k__Bacteria;p__Spirochaetes;c__unidentified_Spirochaetes;o__unidentified_Spirochaetes;f__unidentified_Spirochaetes;g__unidentified_Spirochaetes;
Hydrogenoanaerobacterium	0	2	0	3	1	0	0	0	0	0	0	0	0	0	0	0	0	0	0	0	1	0	1	0	0	0	0	0	0	1	k__Bacteria;p__Firmicutes;c__Clostridia;o__Clostridiales;f__Ruminococcaceae;g__Hydrogenoanaerobacterium;
Leptotrichia	0	2	0	1	0	0	0	0	3	0	2	0	0	0	0	0	0	0	0	0	0	0	0	0	0	1	0	0	0	0	k__Bacteria;p__Fusobacteria;c__Fusobacteriia;o__Fusobacteriales;f__Leptotrichiaceae;g__Leptotrichia;
Vibrio	0	0	0	0	0	0	2	0	0	0	0	0	0	1	1	0	0	0	0	3	0	2	1	0	0	0	2	0	0	1	k__Bacteria;p__Proteobacteria;c__Gammaproteobacteria;o__Vibrionales;f__Vibrionaceae;g__Vibrio;
Myxococcus	0	0	0	0	0	0	3	0	0	0	0	0	0	0	0	0	0	0	0	0	0	0	0	0	0	0	0	0	0	0	k__Bacteria;p__Proteobacteria;c__Deltaproteobacteria;o__Myxococcales;f__Myxococcaceae;g__Myxococcus;
Anaerobiospirillum	0	0	0	0	0	0	0	3	0	0	0	0	0	0	1	0	0	0	0	0	0	0	0	0	0	0	0	0	0	0	k__Bacteria;p__Proteobacteria;c__Gammaproteobacteria;o__Aeromonadales;f__Succinivibrionaceae;g__Anaerobiospirillum;
Holdemania	0	0	0	0	0	0	0	0	0	0	2	0	0	0	2	0	0	0	0	0	0	0	0	0	0	0	0	0	3	0	k__Bacteria;p__Firmicutes;c__Erysipelotrichia;o__Erysipelotrichales;f__Erysipelotrichaceae;g__Holdemania;
Candidatus_Omnitrophus	0	0	0	0	0	0	0	0	0	0	0	0	3	0	0	0	0	0	0	0	0	0	0	0	0	0	0	0	0	0	k__Bacteria;p__unidentified_Bacteria;c__unidentified_Bacteria;o__unidentified_Bacteria;f__unidentified_Bacteria;g__Candidatus_Omnitrophus;
Altererythrobacter	0	3	0	0	0	0	0	0	0	1	0	0	3	0	1	0	0	0	0	0	0	0	0	0	0	0	0	0	1	0	k__Bacteria;p__Proteobacteria;c__Alphaproteobacteria;o__Sphingomonadales;f__Sphingomonadaceae;g__Altererythrobacter;
Lautropia	0	3	3	0	0	0	0	0	0	0	0	3	0	0	0	0	0	0	0	0	0	0	0	1	0	0	0	0	0	0	k__Bacteria;p__Proteobacteria;c__Gammaproteobacteria;o__unidentified_Gammaproteobacteria;f__Burkholderiaceae;g__Lautropia;
Prevotella	0	3	1	0	0	0	0	0	0	0	0	0	0	0	0	3	0	0	0	0	0	0	0	0	0	0	0	0	0	0	k__Bacteria;p__Bacteroidetes;c__Bacteroidia;o__Bacteroidales;f__Prevotellaceae;g__Prevotella;
Olsenella	0	0	0	0	0	0	0	0	0	0	0	0	0	0	0	0	0	0	0	0	0	3	0	0	0	0	2	0	0	0	k__Bacteria;p__Actinobacteria;c__Coriobacteriia;o__Coriobacteriales;f__Atopobiaceae;g__Olsenella;
unidentified_Acidobacteriales	0	3	0	0	0	0	0	0	0	0	0	0	0	0	0	0	0	0	0	0	0	0	0	0	0	0	0	0	0	0	k__Bacteria;p__Acidobacteria;c__Acidobacteriia;o__Acidobacteriales;f__unidentified_Acidobacteriales;g__unidentified_Acidobacteriales;
Mizugakiibacter	2	0	0	0	0	0	0	0	0	0	0	0	0	0	3	0	0	0	0	0	0	0	0	0	0	0	0	0	0	0	k__Bacteria;p__Proteobacteria;c__Gammaproteobacteria;o__Xanthomonadales;f__Rhodanobacteraceae;g__Mizugakiibacter;
Cloacibacterium	0	0	0	0	0	0	1	0	0	0	0	0	0	0	1	0	0	0	0	0	0	0	3	0	0	0	0	0	0	0	k__Bacteria;p__Bacteroidetes;c__Bacteroidia;o__Flavobacteriales;f__unidentified_Flavobacteriales;g__Cloacibacterium;
Filifactor	0	0	0	0	0	0	0	0	0	0	3	0	0	0	0	2	0	0	0	0	0	0	0	0	0	0	0	0	0	0	k__Bacteria;p__Firmicutes;c__Clostridia;o__Clostridiales;f__Peptostreptococcaceae;g__Filifactor;
Caulobacter	0	0	0	0	0	0	0	0	0	0	0	0	3	0	0	0	0	0	0	0	0	0	0	0	0	0	0	0	0	0	k__Bacteria;p__Proteobacteria;c__Alphaproteobacteria;o__Caulobacterales;f__Caulobacteraceae;g__Caulobacter;
unidentified_Saprospiraceae	2	0	0	0	0	3	0	0	0	0	0	0	1	0	0	0	0	0	0	0	0	0	0	0	0	0	0	0	0	0	k__Bacteria;p__Bacteroidetes;c__Bacteroidia;o__Chitinophagales;f__Saprospiraceae;g__unidentified_Saprospiraceae;
Chitinophaga	0	0	0	0	0	0	0	0	0	0	0	0	3	0	0	0	0	0	0	0	0	0	0	0	0	0	0	0	0	0	k__Bacteria;p__Bacteroidetes;c__Bacteroidia;o__Chitinophagales;f__Chitinophagaceae;g__Chitinophaga;
Peptostreptococcus	0	0	0	0	0	0	0	0	0	0	0	0	0	0	0	1	0	0	0	0	0	0	0	0	0	3	0	0	0	0	k__Bacteria;p__Firmicutes;c__Clostridia;o__Clostridiales;f__Peptostreptococcaceae;g__Peptostreptococcus;
unidentified_Simkaniaceae	0	0	0	0	0	0	0	0	0	0	0	0	0	0	2	0	0	0	0	0	0	0	0	0	0	0	0	0	0	0	k__Bacteria;p__Chlamydiae;c__unidentified_Chlamydiae;o__Chlamydiales;f__Simkaniaceae;g__unidentified_Simkaniaceae;
Anaeromyxobacter	0	0	1	0	0	0	0	0	0	0	0	0	0	0	2	0	0	0	1	0	0	0	0	0	0	0	0	0	0	0	k__Bacteria;p__Proteobacteria;c__Deltaproteobacteria;o__Myxococcales;f__Archangiaceae;g__Anaeromyxobacter;
Capnocytophaga	0	0	0	0	0	0	0	0	0	0	0	0	0	0	0	0	0	0	0	0	0	0	0	0	0	0	0	0	2	0	k__Bacteria;p__Bacteroidetes;c__Bacteroidia;o__Flavobacteriales;f__Flavobacteriaceae;g__Capnocytophaga;
Litoricola	0	0	0	0	0	0	2	0	0	0	0	0	0	0	0	0	0	0	0	0	0	0	0	0	0	0	0	0	0	0	k__Bacteria;p__Proteobacteria;c__Gammaproteobacteria;o__Oceanospirillales;f__Litoricolaceae;g__Litoricola;
Dyella	2	0	0	0	0	0	1	0	0	0	0	0	0	0	1	0	0	0	0	0	0	0	0	0	0	0	0	0	0	0	k__Bacteria;p__Proteobacteria;c__Gammaproteobacteria;o__Xanthomonadales;f__Rhodanobacteraceae;g__Dyella;
Pseudoramibacter	0	2	0	0	0	0	0	0	0	0	0	0	0	0	0	0	0	0	0	0	0	0	0	0	0	0	0	0	0	0	k__Bacteria;p__Firmicutes;c__Clostridia;o__Clostridiales;f__Eubacteriaceae;g__Pseudoramibacter;
Verrucomicrobium	0	0	0	0	0	0	0	0	0	0	0	0	0	0	2	0	0	0	0	0	0	0	0	0	0	0	0	0	0	0	k__Bacteria;p__Verrucomicrobia;c__Verrucomicrobiae;o__Verrucomicrobiales;f__Verrucomicrobiaceae;g__Verrucomicrobium;
Stenotrophobacter	0	0	0	0	0	0	0	0	0	0	0	0	0	0	0	0	0	2	0	0	0	0	0	0	0	0	0	0	0	0	k__Bacteria;p__Acidobacteria;c__unidentified_Acidobacteria;o__unidentified_Acidobacteria;f__unidentified_Acidobacteria;g__Stenotrophobacter;
Thermosporothrix	0	0	0	0	0	0	0	0	0	0	0	0	0	0	2	0	0	0	0	0	0	0	0	0	0	0	0	0	0	0	k__Bacteria;p__Chloroflexi;c__Ktedonobacteria;o__Ktedonobacterales;f__Ktedonobacteraceae;g__Thermosporothrix;
Proteiniborus	0	0	2	0	0	0	0	0	0	0	0	0	0	0	0	0	0	0	0	0	0	0	0	0	0	0	0	0	0	0	k__Bacteria;p__Firmicutes;c__Clostridia;o__Clostridiales;f__unidentified_Clostridiales;g__Proteiniborus;
Achromobacter	0	0	0	0	0	0	0	0	2	0	1	0	0	2	0	1	0	0	1	0	0	0	1	0	0	0	1	0	0	0	k__Bacteria;p__Proteobacteria;c__Gammaproteobacteria;o__unidentified_Gammaproteobacteria;f__Burkholderiaceae;g__Achromobacter;
Pseudopedobacter	2	0	0	0	0	0	0	0	0	0	0	0	0	0	0	0	0	0	0	0	0	0	0	0	0	0	0	0	0	0	k__Bacteria;p__Bacteroidetes;c__Bacteroidia;o__Sphingobacteriales;f__Sphingobacteriaceae;g__Pseudopedobacter;
Jatrophihabitans	0	0	0	0	0	0	2	0	0	0	0	0	0	0	2	0	0	0	0	0	0	0	0	0	0	0	0	0	0	0	k__Bacteria;p__Actinobacteria;c__unidentified_Actinobacteria;o__Frankiales;f__Frankiaceae;g__Jatrophihabitans;
Candidatus_Nitrososphaera	0	2	0	0	0	0	0	0	0	0	0	0	0	0	2	0	0	0	0	0	0	0	0	0	0	0	0	0	0	0	k__Archaea;p__Thaumarchaeota;c__Nitrososphaeria;o__Nitrososphaerales;f__Nitrososphaeraceae;g__Candidatus_Nitrososphaera;
Micrococcus	0	0	0	0	0	0	0	0	0	0	0	0	1	0	0	0	0	0	0	1	0	0	0	0	0	0	2	0	0	0	k__Bacteria;p__Actinobacteria;c__unidentified_Actinobacteria;o__Micrococcales;f__Micrococcaceae;g__Micrococcus;
Actibacter	0	0	0	0	0	0	0	0	0	0	2	0	0	0	0	0	0	0	0	0	0	0	0	0	0	0	0	0	0	0	k__Bacteria;p__Bacteroidetes;c__Bacteroidia;o__Flavobacteriales;f__Flavobacteriaceae;g__Actibacter;
Streptobacillus	0	0	0	0	0	0	0	0	0	0	0	0	0	0	0	2	0	0	0	0	0	0	0	0	0	0	0	0	0	0	k__Bacteria;p__Fusobacteria;c__Fusobacteriia;o__Fusobacteriales;f__Leptotrichiaceae;g__Streptobacillus;
Pontibacter	1	0	0	2	0	0	0	0	0	0	0	0	0	0	2	0	0	0	0	0	0	0	0	0	0	0	0	0	0	0	k__Bacteria;p__Bacteroidetes;c__Bacteroidia;o__Cytophagales;f__Hymenobacteraceae;g__Pontibacter;
Dolosigranulum	0	0	0	0	0	0	0	0	0	0	2	0	0	0	2	0	0	0	0	0	0	0	2	0	0	0	0	0	0	1	k__Bacteria;p__Firmicutes;c__Bacilli;o__Lactobacillales;f__Carnobacteriaceae;g__Dolosigranulum;
Aquisphaera	0	2	0	0	0	0	1	0	0	0	0	0	0	0	1	0	0	0	0	0	0	0	0	0	0	0	0	0	0	0	k__Bacteria;p__Planctomycetes;c__Planctomycetacia;o__unidentified_Planctomycetacia;f__Isosphaeraceae;g__Aquisphaera;
Sphaerochaeta	0	0	0	0	0	0	0	2	0	0	0	0	0	0	1	0	0	0	0	0	0	0	0	0	0	0	0	0	0	0	k__Bacteria;p__Spirochaetes;c__Spirochaetia;o__Spirochaetales;f__Spirochaetaceae;g__Sphaerochaeta;
Rubrobacter	0	0	0	0	0	0	0	0	0	0	0	0	0	0	2	0	0	0	0	0	0	0	0	0	0	0	0	0	0	0	k__Bacteria;p__Actinobacteria;c__Rubrobacteria;o__Rubrobacterales;f__unidentified_Rubrobacterales;g__Rubrobacter;
Schlegelella	0	1	0	0	0	0	0	2	0	0	0	0	0	0	0	0	0	0	0	0	0	0	0	0	0	0	0	0	0	0	k__Bacteria;p__Proteobacteria;c__Gammaproteobacteria;o__unidentified_Gammaproteobacteria;f__Burkholderiaceae;g__Schlegelella;
Massilia	0	2	0	0	0	0	0	0	0	0	0	0	0	0	2	0	0	0	0	0	0	0	0	0	0	0	0	0	0	0	k__Bacteria;p__Proteobacteria;c__Gammaproteobacteria;o__unidentified_Gammaproteobacteria;f__Burkholderiaceae;g__Massilia;
Campylobacter	2	0	0	0	0	0	0	0	0	0	0	0	2	0	1	0	0	0	0	0	0	0	0	0	0	0	0	0	0	0	k__Bacteria;p__unidentified_Bacteria;c__unidentified_Bacteria;o__Campylobacterales;f__Campylobacteraceae;g__Campylobacter;
Pedobacter	0	0	0	0	0	0	1	0	0	0	0	0	0	0	2	0	0	0	0	0	0	0	0	0	0	0	0	0	0	0	k__Bacteria;p__Bacteroidetes;c__Bacteroidia;o__Sphingobacteriales;f__Sphingobacteriaceae;g__Pedobacter;
Sporocytophaga	0	0	0	0	0	0	0	1	0	0	0	0	0	0	1	0	0	0	0	0	0	0	0	0	0	0	0	0	0	0	k__Bacteria;p__Bacteroidetes;c__Bacteroidia;o__Cytophagales;f__Cytophagaceae;g__Sporocytophaga;
Candidatus_Competibacter	1	0	0	0	0	0	0	0	0	0	0	0	0	0	0	0	0	0	1	0	0	0	0	0	0	0	0	0	0	0	k__Bacteria;p__Proteobacteria;c__Gammaproteobacteria;o__unidentified_Gammaproteobacteria;f__Competibacteraceae;g__Candidatus_Competibacter;
Georgenia	0	0	0	0	0	0	0	0	0	0	0	0	0	0	1	0	0	0	0	0	0	0	0	0	0	0	0	0	0	0	k__Bacteria;p__Actinobacteria;c__unidentified_Actinobacteria;o__Micrococcales;f__Bogoriellaceae;g__Georgenia;
Acidithiobacillus	0	0	1	0	0	0	0	0	0	0	0	0	0	0	0	0	0	0	0	0	0	0	0	0	0	0	0	0	0	0	k__Bacteria;p__Proteobacteria;c__Gammaproteobacteria;o__Acidithiobacillales;f__Acidithiobacillaceae;g__Acidithiobacillus;
Denitratisoma	0	0	0	0	0	0	1	1	0	0	0	0	0	0	0	0	0	0	0	0	0	0	0	0	0	0	0	0	0	0	k__Bacteria;p__Proteobacteria;c__Gammaproteobacteria;o__unidentified_Gammaproteobacteria;f__Rhodocyclaceae;g__Denitratisoma;
unidentified_Gaiellales	1	0	1	0	0	0	0	0	0	0	0	0	0	0	1	0	0	0	0	0	0	0	0	0	0	0	0	0	0	0	k__Bacteria;p__Actinobacteria;c__Thermoleophilia;o__Gaiellales;f__unidentified_Gaiellales;g__unidentified_Gaiellales;
Terrisporobacter	0	0	1	0	0	0	1	0	0	0	0	0	0	0	1	1	0	0	0	0	0	0	0	0	0	1	0	0	1	0	k__Bacteria;p__Firmicutes;c__Clostridia;o__Clostridiales;f__Peptostreptococcaceae;g__Terrisporobacter;
Pirellula	1	0	0	0	0	0	0	0	0	0	0	0	0	0	0	0	0	0	0	0	0	0	0	0	0	0	0	0	0	0	k__Bacteria;p__Planctomycetes;c__Planctomycetacia;o__unidentified_Planctomycetacia;f__unidentified_Planctomycetacia;g__Pirellula;
Hellea	1	0	0	0	0	0	1	0	0	0	0	0	0	0	0	0	0	0	0	0	0	0	0	0	0	0	0	0	0	0	k__Bacteria;p__Proteobacteria;c__Alphaproteobacteria;o__Caulobacterales;f__Hyphomonadaceae;g__Hellea;
Sneathia	0	1	0	0	0	0	0	0	0	0	0	0	0	0	0	0	0	0	0	1	0	0	0	0	0	0	0	0	0	0	k__Bacteria;p__Fusobacteria;c__Fusobacteriia;o__Fusobacteriales;f__Leptotrichiaceae;g__Sneathia;
unidentified_Xanthobacteraceae	0	0	0	0	0	0	0	0	0	0	0	0	0	0	0	0	0	0	0	0	0	0	0	0	0	0	0	0	0	0	k__Bacteria;p__Proteobacteria;c__Alphaproteobacteria;o__Rhizobiales;f__Xanthobacteraceae;g__unidentified_Xanthobacteraceae;
Others	41356	37715	34377	48516	46361	28228	37558	19386	30519	31245	17289	16071	29508	26207	22735	29560	23364	24004	18555	42605	31093	29750	23683	7475	24937	36914	34493	37352	48015	38471	Others
