# Supplementary material for: Protecting Intestinal Microenvironment Alleviates Acute Graft-Versus-Host Disease
Source: Front Physiol. 2021 Feb 12;11:608279. doi: 10.3389/fphys.2020.608279 (PMC7907526; doi:10.3389/fphys.2020.608279)
Supplement: Supplementary file 5 [file Data_Sheet_1.zip › ╛·╚║═╝╩2╛▌/Figure6/LDA.1.txt]

Class	ATCON	ATCON	ATCON	ATCON	ATCON	ATGVHD	ATGVHD	ATGVHD	ATGVHD	ATGVHD
Archaea	0.000344016182521226	0.000688032365042451	0.0100865544715223	1.3760647300849e-05	0.000151367120309339	1.3760647300849e-05	0.000165127767610188	0	6.88032365042452e-05	0.00832519161701367
Archaea|Crenarchaeota	0	5.50425892033961e-05	0.000550425892033961	0	0	0	2.75212946016981e-05	0	1.3760647300849e-05	0.000454101360928018
Archaea|Crenarchaeota|unidentified_Crenarchaeota	0	2.75212946016981e-05	0.000522904597432263	0	0	0	2.75212946016981e-05	0	1.3760647300849e-05	0.000399058771724622
Archaea|Crenarchaeota|unidentified_Crenarchaeota|unidentified_Crenarchaeota	0	2.75212946016981e-05	0.000522904597432263	0	0	0	2.75212946016981e-05	0	1.3760647300849e-05	0.000399058771724622
Archaea|Crenarchaeota|unidentified_Crenarchaeota|unidentified_Crenarchaeota|unidentified_Crenarchaeota	0	2.75212946016981e-05	0.000522904597432263	0	0	0	2.75212946016981e-05	0	1.3760647300849e-05	0.000399058771724622
Archaea|Crenarchaeota|unidentified_Crenarchaeota|unidentified_Crenarchaeota|unidentified_Crenarchaeota|unidentified_Crenarchaeota	0	2.75212946016981e-05	0.000522904597432263	0	0	0	2.75212946016981e-05	0	1.3760647300849e-05	0.000399058771724622
Archaea|Crenarchaeota|unidentified_Crenarchaeota|unidentified_Crenarchaeota|unidentified_Crenarchaeota|unidentified_Crenarchaeota|archaeon_enrichment_culture_clone_C1-29C-A	0	2.75212946016981e-05	0.000522904597432263	0	0	0	2.75212946016981e-05	0	1.3760647300849e-05	0.000399058771724622
Archaea|Euryarchaeota	0.000192649062211886	0.000247691651415283	0.00904074527665782	1.3760647300849e-05	1.3760647300849e-05	0	0.000123845825707641	0	4.12819419025471e-05	0.00255948039795792
Archaea|Euryarchaeota|Methanobacteria	0.000165127767610188	0.000206409709512735	0.00711425465453895	0	1.3760647300849e-05	0	0.000123845825707641	0	4.12819419025471e-05	0.00203657580052566
Archaea|Euryarchaeota|Methanobacteria|Methanobacteriales	0.000165127767610188	0.000206409709512735	0.00711425465453895	0	1.3760647300849e-05	0	0.000123845825707641	0	4.12819419025471e-05	0.00203657580052566
Archaea|Euryarchaeota|Methanobacteria|Methanobacteriales|Methanobacteriaceae	0.000165127767610188	0.000206409709512735	0.00711425465453895	0	1.3760647300849e-05	0	0.000123845825707641	0	4.12819419025471e-05	0.00203657580052566
Archaea|Euryarchaeota|Methanobacteria|Methanobacteriales|Methanobacteriaceae|Methanobacterium	0.000165127767610188	0.000206409709512735	0.00711425465453895	0	1.3760647300849e-05	0	0.000123845825707641	0	4.12819419025471e-05	0.00203657580052566
Archaea|Euryarchaeota|Methanobacteria|Methanobacteriales|Methanobacteriaceae|Methanobacterium|Methanobacterium_beijingense	0.000165127767610188	0.000206409709512735	0.00678399911931857	0	1.3760647300849e-05	0	0.000123845825707641	0	4.12819419025471e-05	0.00198153321132226
Archaea|Euryarchaeota|Methanomicrobia	2.75212946016981e-05	4.12819419025471e-05	0.00188520868021632	1.3760647300849e-05	0	0	0	0	0	0.000454101360928018
Archaea|Euryarchaeota|Methanomicrobia|Methanosarcinales	2.75212946016981e-05	4.12819419025471e-05	0.00188520868021632	1.3760647300849e-05	0	0	0	0	0	0.000454101360928018
Archaea|Euryarchaeota|Methanomicrobia|Methanosarcinales|Methanosaetaceae	2.75212946016981e-05	4.12819419025471e-05	0.00188520868021632	1.3760647300849e-05	0	0	0	0	0	0.000454101360928018
Archaea|Euryarchaeota|Methanomicrobia|Methanosarcinales|Methanosaetaceae|Methanosaeta	2.75212946016981e-05	4.12819419025471e-05	0.00188520868021632	1.3760647300849e-05	0	0	0	0	0	0.000454101360928018
Archaea|Euryarchaeota|Methanomicrobia|Methanosarcinales|Methanosaetaceae|Methanosaeta|Methanosaeta_harundinacea	1.3760647300849e-05	0	0.000784356896148395	0	0	0	0	0	0	0.000151367120309339
Archaea|Euryarchaeota|Thermoplasmata	0	0	4.12819419025471e-05	0	0	0	0	0	0	6.88032365042452e-05
Archaea|Euryarchaeota|Thermoplasmata|Methanomassiliicoccales	0	0	4.12819419025471e-05	0	0	0	0	0	0	6.88032365042452e-05
Archaea|Thaumarchaeota	0.000151367120309339	0.000385298124423773	0.000495383302830565	0	0.00013760647300849	1.3760647300849e-05	1.3760647300849e-05	0	1.3760647300849e-05	0.00531160985812773
Archaea|Thaumarchaeota|Nitrososphaeria	0.000123845825707641	0.000302734240618679	0.000371537477122924	0	0.00013760647300849	0	1.3760647300849e-05	0	1.3760647300849e-05	0.00436212519436914
Archaea|Thaumarchaeota|Nitrososphaeria|Nitrososphaerales	0	0	0	0	0	0	0	0	0	2.75212946016981e-05
Archaea|Thaumarchaeota|Nitrososphaeria|Nitrososphaerales|Nitrososphaeraceae	0	0	0	0	0	0	0	0	0	2.75212946016981e-05
Archaea|Thaumarchaeota|Nitrososphaeria|Nitrososphaerales|Nitrososphaeraceae|Candidatus_Nitrososphaera	0	0	0	0	0	0	0	0	0	2.75212946016981e-05
Archaea|Thaumarchaeota|Nitrososphaeria|unidentified_Nitrososphaeria	0.000123845825707641	0.000178888414911037	0.000123845825707641	0	8.25638838050942e-05	0	1.3760647300849e-05	0	0	0.00214666097893245
Archaea|Thaumarchaeota|Nitrososphaeria|unidentified_Nitrososphaeria|unidentified_Nitrososphaeria	0.000123845825707641	0.000178888414911037	0.000123845825707641	0	8.25638838050942e-05	0	1.3760647300849e-05	0	0	0.00214666097893245
Archaea|Thaumarchaeota|Nitrososphaeria|unidentified_Nitrososphaeria|unidentified_Nitrososphaeria|Candidatus_Nitrosotalea	0.000123845825707641	0.000178888414911037	0.000123845825707641	0	8.25638838050942e-05	0	1.3760647300849e-05	0	0	0.00214666097893245
Bacteria	0.999655983817483	0.999311967634966	0.989913445528486	0.999986239352701	0.999848632879695	0.999986239352703	0.999834872232394	1	0.999931196763499	0.991674808382997
Bacteria|Acidobacteria	0.00085316013265264	0.00251819845605537	0.00225674615733924	2.75212946016981e-05	0.000385298124423773	0	0.000344016182521226	0.0021329003316316	0.000233931004114434	0.0178613201965021
Bacteria|Acidobacteria|Acidobacteriia	0.000825638838050942	0.00240811327764858	0.0020778577424282	2.75212946016981e-05	0.000385298124423773	0	0.000344016182521226	0.00195401191672056	0.000233931004114434	0.0171870484787605
Bacteria|Acidobacteria|Acidobacteriia|Acidobacteriales	0.000509143950131414	0.00163751702880103	0.00136230408278405	2.75212946016981e-05	0.000206409709512735	0	0.000123845825707641	0.000921963369156885	0.000110085178406792	0.010843390073069
Bacteria|Acidobacteria|Acidobacteriia|Acidobacteriales|unidentified_Acidobacteriales	5.50425892033961e-05	0.000165127767610188	0.000206409709512735	1.3760647300849e-05	2.75212946016981e-05	0	5.50425892033961e-05	0.000509143950131414	0	0.00183016609101292
Bacteria|Acidobacteria|Acidobacteriia|Acidobacteriales|unidentified_Acidobacteriales|Candidatus_Koribacter	0	1.3760647300849e-05	9.63245311059432e-05	0	0	0	5.50425892033961e-05	0.00028897359331783	0	0.000357776829822075
Bacteria|Acidobacteria|Acidobacteriia|Acidobacteriales|unidentified_Acidobacteriales|Occallatibacter	2.75212946016981e-05	4.12819419025471e-05	4.12819419025471e-05	1.3760647300849e-05	0	0	0	0.00013760647300849	0	0.000440340713627169
Bacteria|Acidobacteria|Acidobacteriia|Solibacterales	0.000178888414911037	0.000357776829822075	0.000454101360928018	0	0.000151367120309339	0	6.88032365042452e-05	0.000275212946016981	8.25638838050942e-05	0.00297229981698339
Bacteria|Acidobacteria|Acidobacteriia|Solibacterales|unidentified_Solibacterales	0.00013760647300849	0.000357776829822075	0.000454101360928018	0	0.000151367120309339	0	6.88032365042452e-05	0.000275212946016981	8.25638838050942e-05	0.0028622146385766
Bacteria|Acidobacteria|Acidobacteriia|Solibacterales|unidentified_Solibacterales|Bryobacter	6.88032365042452e-05	0.000110085178406792	0.000123845825707641	0	4.12819419025471e-05	0	4.12819419025471e-05	8.25638838050942e-05	2.75212946016981e-05	0.000949484663758583
Bacteria|Acidobacteria|Acidobacteriia|Solibacterales|unidentified_Solibacterales|Candidatus_Solibacter	6.88032365042452e-05	0.000247691651415283	0.000330255535220377	0	0.000110085178406792	0	2.75212946016981e-05	0.000192649062211886	5.50425892033961e-05	0.00191272997481802
Bacteria|Acidobacteria|Holophagae	2.75212946016981e-05	0.000110085178406792	2.75212946016981e-05	0	0	0	0	2.75212946016981e-05	0	0.000412819419025471
Bacteria|Acidobacteria|Holophagae|Holophagales	0	0	0	0	0	0	0	2.75212946016981e-05	0	6.88032365042452e-05
Bacteria|Acidobacteria|Holophagae|Holophagales|Holophagaceae	0	0	0	0	0	0	0	2.75212946016981e-05	0	6.88032365042452e-05
Bacteria|Acidobacteria|unidentified_Acidobacteria	0	0	0.000151367120309339	0	0	0	0	0.000123845825707641	0	0.00013760647300849
Bacteria|Acidobacteria|unidentified_Acidobacteria|unidentified_Acidobacteria	0	0	0.000151367120309339	0	0	0	0	0.000123845825707641	0	0.00013760647300849
Bacteria|Acidobacteria|unidentified_Acidobacteria|unidentified_Acidobacteria|unidentified_Acidobacteria	0	0	0.000151367120309339	0	0	0	0	0.000123845825707641	0	0.00013760647300849
Bacteria|Acidobacteria|unidentified_Acidobacteria|unidentified_Acidobacteria|unidentified_Acidobacteria|Aridibacter	0	0	0	0	0	0	0	4.12819419025471e-05	0	0
Bacteria|Acidobacteria|unidentified_Acidobacteria|unidentified_Acidobacteria|unidentified_Acidobacteria|unidentified_Acidobacteria	0	0	0.000151367120309339	0	0	0	0	8.25638838050942e-05	0	0.00013760647300849
Bacteria|Acidobacteria|unidentified_Acidobacteria|unidentified_Acidobacteria|unidentified_Acidobacteria|unidentified_Acidobacteria|Aminicenantes_bacterium_clone_OPB95	0	0	0.000151367120309339	0	0	0	0	0	0	0.00013760647300849
Bacteria|Actinobacteria	0.0013760647300849	0.00266956557636471	0.0028346933439749	0.00116965502057217	0.00262828363446216	0.00554554086224216	0.0296954768752322	0.0572030108296294	0.00816006384940348	0.0156320953337645
Bacteria|Actinobacteria|Acidimicrobiia	2.75212946016981e-05	0.000206409709512735	0.000151367120309339	2.75212946016981e-05	1.3760647300849e-05	0	0	0.000123845825707641	0	0.00130726149358066
Bacteria|Actinobacteria|Acidimicrobiia|unidentified_Acidimicrobiia	2.75212946016981e-05	6.88032365042452e-05	9.63245311059432e-05	0	0	0	0	0	0	0.000770596248847546
Bacteria|Actinobacteria|Acidimicrobiia|unidentified_Acidimicrobiia|unidentified_Acidimicrobiia	2.75212946016981e-05	2.75212946016981e-05	9.63245311059432e-05	0	0	0	0	0	0	0.000756835601546697
Bacteria|Actinobacteria|Acidimicrobiia|unidentified_Acidimicrobiia|unidentified_Acidimicrobiia|unidentified_Acidimicrobiia	2.75212946016981e-05	2.75212946016981e-05	9.63245311059432e-05	0	0	0	0	0	0	0.000756835601546697
Bacteria|Actinobacteria|Acidimicrobiia|unidentified_Acidimicrobiia|unidentified_Acidimicrobiia|unidentified_Acidimicrobiia|actinobacterium_BGR_88	2.75212946016981e-05	2.75212946016981e-05	9.63245311059432e-05	0	0	0	0	0	0	0.000688032365042452
Bacteria|Actinobacteria|Acidimicrobiia|unidentified_Acidimicrobiia|unidentified_Acidimicrobiia|unidentified_Acidimicrobiia|bacterium_enrichment_culture_clone_auto73_4W	0	0	0	0	0	0	0	0	0	6.88032365042452e-05
Bacteria|Actinobacteria|Coriobacteriia	0.000371537477122924	0.000467862008228867	0.000811878190750093	0.000522904597432263	0.00176136285450868	0.00116965502057217	0.000825638838050942	0.000784356896148395	0.000385298124423773	0.000440340713627169
Bacteria|Actinobacteria|Coriobacteriia|Coriobacteriales	0.000371537477122924	0.000467862008228867	0.000811878190750093	0.000522904597432263	0.00176136285450868	0.00116965502057217	0.000825638838050942	0.000784356896148395	0.000385298124423773	0.000440340713627169
Bacteria|Actinobacteria|Coriobacteriia|Coriobacteriales|Atopobiaceae	0	2.75212946016981e-05	0.000151367120309339	0	0	0	0	0	0	0
Bacteria|Actinobacteria|Coriobacteriia|Coriobacteriales|Coriobacteriaceae	0	0	1.3760647300849e-05	0	0	0	0	0	0	9.63245311059432e-05
Bacteria|Actinobacteria|Coriobacteriia|Coriobacteriales|Coriobacteriaceae|Collinsella	0	0	1.3760647300849e-05	0	0	0	0	0	0	9.63245311059432e-05
Bacteria|Actinobacteria|Coriobacteriia|Coriobacteriales|Coriobacteriaceae|Collinsella|Collinsella_aerofaciens	0	0	1.3760647300849e-05	0	0	0	0	0	0	6.88032365042452e-05
Bacteria|Actinobacteria|Coriobacteriia|Coriobacteriales|Eggerthellaceae	0.000344016182521226	0.000412819419025471	0.000619229128538206	0.000522904597432263	0.00172008091260613	0.00116965502057217	0.000825638838050942	0.000784356896148395	0.000385298124423773	0.000344016182521226
Bacteria|Actinobacteria|Coriobacteriia|Coriobacteriales|Eggerthellaceae|Adlercreutzia	1.3760647300849e-05	0.000151367120309339	0.000206409709512735	1.3760647300849e-05	0.00108709113676707	0.000550425892033961	1.3760647300849e-05	6.88032365042452e-05	0	5.50425892033961e-05
Bacteria|Actinobacteria|Coriobacteriia|Coriobacteriales|Eggerthellaceae|Enterorhabdus	0.000275212946016981	0.000206409709512735	0.000206409709512735	0.000467862008228867	0.000399058771724622	0.000357776829822075	0.000688032365042452	0.000467862008228867	0.000220170356813585	0.000220170356813584
Bacteria|Actinobacteria|Coriobacteriia|Coriobacteriales|Eggerthellaceae|Gordonibacter	0	2.75212946016981e-05	0	0	0	0	0	0	0	0
Bacteria|Actinobacteria|Coriobacteriia|Coriobacteriales|Eggerthellaceae|Senegalimassilia	0	0	0	0	0	0	0	0	0	1.3760647300849e-05
Bacteria|Actinobacteria|Rubrobacteria	0	0	0	0	0	0	0	0	0	2.75212946016981e-05
Bacteria|Actinobacteria|Rubrobacteria|Rubrobacterales	0	0	0	0	0	0	0	0	0	2.75212946016981e-05
Bacteria|Actinobacteria|Rubrobacteria|Rubrobacterales|unidentified_Rubrobacterales	0	0	0	0	0	0	0	0	0	2.75212946016981e-05
Bacteria|Actinobacteria|Rubrobacteria|Rubrobacterales|unidentified_Rubrobacterales|Rubrobacter	0	0	0	0	0	0	0	0	0	2.75212946016981e-05
Bacteria|Actinobacteria|Thermoleophilia	0.000151367120309339	0.000247691651415283	0.00056418653933481	0	2.75212946016981e-05	0	0	0.000192649062211886	0.000151367120309339	0.00363281088742414
Bacteria|Actinobacteria|Thermoleophilia|Gaiellales	0.00013760647300849	0.000233931004114434	0.000495383302830565	0	1.3760647300849e-05	0	0	6.88032365042452e-05	0.000151367120309339	0.00308238499539018
Bacteria|Actinobacteria|Thermoleophilia|Gaiellales|Gaiellaceae	5.50425892033961e-05	5.50425892033961e-05	6.88032365042452e-05	0	0	0	0	4.12819419025471e-05	8.25638838050942e-05	0.000729314306944999
Bacteria|Actinobacteria|Thermoleophilia|Gaiellales|Gaiellaceae|Gaiella	5.50425892033961e-05	5.50425892033961e-05	6.88032365042452e-05	0	0	0	0	4.12819419025471e-05	8.25638838050942e-05	0.000729314306944999
Bacteria|Actinobacteria|Thermoleophilia|Gaiellales|unidentified_Gaiellales	0	0	0	0	0	0	0	0	0	1.3760647300849e-05
Bacteria|Actinobacteria|Thermoleophilia|Gaiellales|unidentified_Gaiellales|unidentified_Gaiellales	0	0	0	0	0	0	0	0	0	1.3760647300849e-05
Bacteria|Actinobacteria|Thermoleophilia|Solirubrobacterales	1.3760647300849e-05	1.3760647300849e-05	4.12819419025471e-05	0	1.3760647300849e-05	0	0	0.000123845825707641	0	0.000550425892033961
Bacteria|Actinobacteria|Thermoleophilia|Solirubrobacterales|Solirubrobacteraceae	0	1.3760647300849e-05	4.12819419025471e-05	0	1.3760647300849e-05	0	0	0.000123845825707641	0	0.000316494887919528
Bacteria|Actinobacteria|Thermoleophilia|Solirubrobacterales|Solirubrobacteraceae|Conexibacter	0	0	4.12819419025471e-05	0	1.3760647300849e-05	0	0	4.12819419025471e-05	0	0.00013760647300849
Bacteria|Actinobacteria|unidentified_Actinobacteria	0.000825638838050942	0.00174760220720783	0.00130726149358066	0.000619229128538206	0.000825638838050942	0.00437588584166999	0.0288698380371813	0.0561021590455615	0.00762339860467036	0.0102241609445308
Bacteria|Actinobacteria|unidentified_Actinobacteria|Actinomycetales	0	0	0	0	0	0	0	0	0	4.12819419025471e-05
Bacteria|Actinobacteria|unidentified_Actinobacteria|Actinomycetales|Actinomycetaceae	0	0	0	0	0	0	0	0	0	4.12819419025471e-05
Bacteria|Actinobacteria|unidentified_Actinobacteria|Actinomycetales|Actinomycetaceae|Actinomyces	0	0	0	0	0	0	0	0	0	4.12819419025471e-05
Bacteria|Actinobacteria|unidentified_Actinobacteria|Actinomycetales|Actinomycetaceae|Actinomyces|Actinomyces_odontolyticus	0	0	0	0	0	0	0	0	0	4.12819419025471e-05
Bacteria|Actinobacteria|unidentified_Actinobacteria|Bifidobacteriales	0.000536665244733112	0.000839399485351791	0.000399058771724622	0.000509143950131414	0.000467862008228867	0.00425204001596235	0.0282918908505456	0.0552489989129089	0.00741698889515763	0.00478870526069546
Bacteria|Actinobacteria|unidentified_Actinobacteria|Bifidobacteriales|Bifidobacteriaceae	0.000536665244733112	0.000839399485351791	0.000399058771724622	0.000509143950131414	0.000467862008228867	0.00425204001596235	0.0282918908505456	0.0552489989129089	0.00741698889515763	0.00478870526069546
Bacteria|Actinobacteria|unidentified_Actinobacteria|Bifidobacteriales|Bifidobacteriaceae|Bifidobacterium	0.000536665244733112	0.000839399485351791	0.000399058771724622	0.000509143950131414	0.000467862008228867	0.00425204001596235	0.0282918908505456	0.0552489989129089	0.00741698889515763	0.00478870526069546
Bacteria|Actinobacteria|unidentified_Actinobacteria|Catenulisporales	0	2.75212946016981e-05	0	0	0	0	0	0	0	0.000151367120309339
Bacteria|Actinobacteria|unidentified_Actinobacteria|Catenulisporales|Actinospicaceae	0	0	0	0	0	0	0	0	0	5.50425892033961e-05
Bacteria|Actinobacteria|unidentified_Actinobacteria|Catenulisporales|Actinospicaceae|Actinospica	0	0	0	0	0	0	0	0	0	5.50425892033961e-05
Bacteria|Actinobacteria|unidentified_Actinobacteria|Catenulisporales|Catenulisporaceae	0	2.75212946016981e-05	0	0	0	0	0	0	0	9.63245311059432e-05
Bacteria|Actinobacteria|unidentified_Actinobacteria|Catenulisporales|Catenulisporaceae|Catenulispora	0	2.75212946016981e-05	0	0	0	0	0	0	0	9.63245311059432e-05
Bacteria|Actinobacteria|unidentified_Actinobacteria|Catenulisporales|Catenulisporaceae|Catenulispora|Catenulispora_sp	0	2.75212946016981e-05	0	0	0	0	0	0	0	8.25638838050942e-05
Bacteria|Actinobacteria|unidentified_Actinobacteria|Corynebacteriales	0.000192649062211886	0.000192649062211886	0.000220170356813585	0.000110085178406792	0.000192649062211886	9.63245311059432e-05	0.000440340713627169	0.000399058771724622	0.000151367120309339	8.25638838050942e-05
Bacteria|Actinobacteria|unidentified_Actinobacteria|Corynebacteriales|Corynebacteriaceae	0	4.12819419025471e-05	1.3760647300849e-05	1.3760647300849e-05	0	2.75212946016981e-05	0	0	0	0
Bacteria|Actinobacteria|unidentified_Actinobacteria|Corynebacteriales|Corynebacteriaceae|unidentified_Corynebacteriaceae	0	4.12819419025471e-05	1.3760647300849e-05	1.3760647300849e-05	0	2.75212946016981e-05	0	0	0	0
Bacteria|Actinobacteria|unidentified_Actinobacteria|Corynebacteriales|Corynebacteriaceae|unidentified_Corynebacteriaceae|Corynebacterium_sp_KPL1855	0	2.75212946016981e-05	1.3760647300849e-05	1.3760647300849e-05	0	2.75212946016981e-05	0	0	0	0
Bacteria|Actinobacteria|unidentified_Actinobacteria|Corynebacteriales|Corynebacteriaceae|unidentified_Corynebacteriaceae|Corynebacterium_stationis	0	1.3760647300849e-05	0	0	0	0	0	0	0	0
Bacteria|Actinobacteria|unidentified_Actinobacteria|Corynebacteriales|Mycobacteriaceae	0	1.3760647300849e-05	2.75212946016981e-05	0	0	0	0	6.88032365042452e-05	0	2.75212946016981e-05
Bacteria|Actinobacteria|unidentified_Actinobacteria|Corynebacteriales|Mycobacteriaceae|Mycobacterium	0	1.3760647300849e-05	2.75212946016981e-05	0	0	0	0	6.88032365042452e-05	0	2.75212946016981e-05
Bacteria|Actinobacteria|unidentified_Actinobacteria|Corynebacteriales|Nocardiaceae	0.000192649062211886	0.00013760647300849	0.000178888414911037	9.63245311059432e-05	0.000192649062211886	6.88032365042452e-05	0.000440340713627169	0.000330255535220377	0.000151367120309339	5.50425892033961e-05
Bacteria|Actinobacteria|unidentified_Actinobacteria|Corynebacteriales|Nocardiaceae|Rhodococcus	0.000192649062211886	0.00013760647300849	0.000178888414911037	9.63245311059432e-05	0.000192649062211886	6.88032365042452e-05	0.000440340713627169	0.000330255535220377	0.000151367120309339	5.50425892033961e-05
Bacteria|Actinobacteria|unidentified_Actinobacteria|Corynebacteriales|Nocardiaceae|Rhodococcus|Rhodococcus_erythropolis	0.000192649062211886	0.00013760647300849	0.000178888414911037	9.63245311059432e-05	0.000192649062211886	6.88032365042452e-05	0.000440340713627169	0.000330255535220377	0.000151367120309339	5.50425892033961e-05
Bacteria|Actinobacteria|unidentified_Actinobacteria|Frankiales	6.88032365042452e-05	0.000247691651415283	0.000302734240618679	0	2.75212946016981e-05	0	1.3760647300849e-05	0.000344016182521226	0	0.00180264479641122
Bacteria|Actinobacteria|unidentified_Actinobacteria|Frankiales|Acidothermaceae	4.12819419025471e-05	0.000151367120309339	0.000192649062211886	0	2.75212946016981e-05	0	1.3760647300849e-05	0.000344016182521226	0	0.00101828790026283
Bacteria|Actinobacteria|unidentified_Actinobacteria|Frankiales|Acidothermaceae|Acidothermus	4.12819419025471e-05	0.000151367120309339	0.000192649062211886	0	2.75212946016981e-05	0	1.3760647300849e-05	0.000344016182521226	0	0.00101828790026283
Bacteria|Actinobacteria|unidentified_Actinobacteria|Frankiales|Frankiaceae	0	2.75212946016981e-05	0	0	0	0	0	0	0	2.75212946016981e-05
Bacteria|Actinobacteria|unidentified_Actinobacteria|Frankiales|Frankiaceae|Jatrophihabitans	0	2.75212946016981e-05	0	0	0	0	0	0	0	2.75212946016981e-05
Bacteria|Actinobacteria|unidentified_Actinobacteria|Frankiales|Geodermatophilaceae	0	0	0	0	0	0	0	0	0	0.000123845825707641
Bacteria|Actinobacteria|unidentified_Actinobacteria|Frankiales|Geodermatophilaceae|Geodermatophilus	0	0	0	0	0	0	0	0	0	0.000123845825707641
Bacteria|Actinobacteria|unidentified_Actinobacteria|Micrococcales	0	9.63245311059432e-05	0.000151367120309339	0	0	0	1.3760647300849e-05	6.88032365042452e-05	0	0.00071555365964415
Bacteria|Actinobacteria|unidentified_Actinobacteria|Micrococcales|Bogoriellaceae	0	0	0	0	0	0	0	0	0	1.3760647300849e-05
Bacteria|Actinobacteria|unidentified_Actinobacteria|Micrococcales|Bogoriellaceae|Georgenia	0	0	0	0	0	0	0	0	0	1.3760647300849e-05
Bacteria|Actinobacteria|unidentified_Actinobacteria|Micrococcales|Intrasporangiaceae	0	1.3760647300849e-05	0	0	0	0	0	0	0	0.000151367120309339
Bacteria|Actinobacteria|unidentified_Actinobacteria|Micrococcales|Intrasporangiaceae|Oryzihumus	0	1.3760647300849e-05	0	0	0	0	0	0	0	0.000151367120309339
Bacteria|Actinobacteria|unidentified_Actinobacteria|Micrococcales|Microbacteriaceae	0	0	0	0	0	0	0	4.12819419025471e-05	0	0
Bacteria|Actinobacteria|unidentified_Actinobacteria|Micrococcales|Microbacteriaceae|Agromyces	0	0	0	0	0	0	0	4.12819419025471e-05	0	0
Bacteria|Actinobacteria|unidentified_Actinobacteria|Micrococcales|Micrococcaceae	0	8.25638838050942e-05	0.000151367120309339	0	0	0	1.3760647300849e-05	2.75212946016981e-05	0	0.000550425892033961
Bacteria|Actinobacteria|unidentified_Actinobacteria|Micrococcales|Micrococcaceae|Micrococcus	0	0	0	0	0	0	0	1.3760647300849e-05	0	0
Bacteria|Actinobacteria|unidentified_Actinobacteria|Micrococcales|Micrococcaceae|Micrococcus|Micrococcus_luteus	0	0	0	0	0	0	0	1.3760647300849e-05	0	0
Bacteria|Actinobacteria|unidentified_Actinobacteria|Micrococcales|Micrococcaceae|Rothia	0	0	0	0	0	0	1.3760647300849e-05	0	0	0
Bacteria|Actinobacteria|unidentified_Actinobacteria|Micrococcales|Micrococcaceae|Sinomonas	0	8.25638838050942e-05	0.000151367120309339	0	0	0	0	0	0	0.000522904597432263
Bacteria|Actinobacteria|unidentified_Actinobacteria|Micrococcales|Micrococcaceae|Sinomonas|Sinomonas_atrocyanea	0	8.25638838050942e-05	0.000151367120309339	0	0	0	0	0	0	0.000522904597432263
Bacteria|Actinobacteria|unidentified_Actinobacteria|Micromonosporales	0	0	0	0	0	0	0	0	0	1.3760647300849e-05
Bacteria|Actinobacteria|unidentified_Actinobacteria|Micromonosporales|Micromonosporaceae	0	0	0	0	0	0	0	0	0	1.3760647300849e-05
Bacteria|Actinobacteria|unidentified_Actinobacteria|Propionibacteriales	0	0	1.3760647300849e-05	0	0	0	0	1.3760647300849e-05	0	0.000178888414911037
Bacteria|Actinobacteria|unidentified_Actinobacteria|Propionibacteriales|Nocardioidaceae	0	0	1.3760647300849e-05	0	0	0	0	1.3760647300849e-05	0	0.000151367120309339
Bacteria|Actinobacteria|unidentified_Actinobacteria|Propionibacteriales|Nocardioidaceae|Nocardioides	0	0	0	0	0	0	0	0	0	6.88032365042452e-05
Bacteria|Actinobacteria|unidentified_Actinobacteria|Propionibacteriales|Nocardioidaceae|Nocardioides|Nocardioides_sp	0	0	0	0	0	0	0	0	0	6.88032365042452e-05
Bacteria|Actinobacteria|unidentified_Actinobacteria|Propionibacteriales|Propionibacteriaceae	0	0	0	0	0	0	0	0	0	2.75212946016981e-05
Bacteria|Actinobacteria|unidentified_Actinobacteria|Propionibacteriales|Propionibacteriaceae|unidentified_Propionibacteriaceae	0	0	0	0	0	0	0	0	0	2.75212946016981e-05
Bacteria|Actinobacteria|unidentified_Actinobacteria|Propionibacteriales|Propionibacteriaceae|unidentified_Propionibacteriaceae|Propionibacteriaceae_bacterium_SH081	0	0	0	0	0	0	0	0	0	2.75212946016981e-05
Bacteria|Actinobacteria|unidentified_Actinobacteria|Pseudonocardiales	1.3760647300849e-05	0	0	0	0	0	0	0	0	1.3760647300849e-05
Bacteria|Actinobacteria|unidentified_Actinobacteria|Pseudonocardiales|Pseudonocardiaceae	1.3760647300849e-05	0	0	0	0	0	0	0	0	1.3760647300849e-05
Bacteria|Actinobacteria|unidentified_Actinobacteria|Streptomycetales	1.3760647300849e-05	0.000344016182521226	0.000220170356813585	0	0.00013760647300849	2.75212946016981e-05	9.63245311059432e-05	2.75212946016981e-05	5.50425892033961e-05	0.00233931004114434
Bacteria|Actinobacteria|unidentified_Actinobacteria|Streptomycetales|Streptomycetaceae	1.3760647300849e-05	0.000344016182521226	0.000220170356813585	0	0.00013760647300849	2.75212946016981e-05	9.63245311059432e-05	2.75212946016981e-05	5.50425892033961e-05	0.00233931004114434
Bacteria|Armatimonadetes	9.63245311059432e-05	2.75212946016981e-05	9.63245311059432e-05	0	0	0	1.3760647300849e-05	0	0	0.000344016182521226
Bacteria|Armatimonadetes|Armatimonadia	9.63245311059432e-05	0	0	0	0	0	0	0	0	0.000110085178406792
Bacteria|Armatimonadetes|Armatimonadia|Armatimonadales	9.63245311059432e-05	0	0	0	0	0	0	0	0	0.000110085178406792
Bacteria|Armatimonadetes|Chthonomonadetes	0	0	0	0	0	0	0	0	0	0.000110085178406792
Bacteria|Armatimonadetes|Chthonomonadetes|Chthonomonadales	0	0	0	0	0	0	0	0	0	0.000110085178406792
Bacteria|Armatimonadetes|Fimbriimonadia	0	2.75212946016981e-05	0	0	0	0	1.3760647300849e-05	0	0	9.63245311059432e-05
Bacteria|Armatimonadetes|Fimbriimonadia|Fimbriimonadales	0	2.75212946016981e-05	0	0	0	0	1.3760647300849e-05	0	0	9.63245311059432e-05
Bacteria|Armatimonadetes|Fimbriimonadia|Fimbriimonadales|Fimbriimonadaceae	0	2.75212946016981e-05	0	0	0	0	1.3760647300849e-05	0	0	9.63245311059432e-05
Bacteria|Atribacteria	0	8.25638838050942e-05	0.00108709113676707	0	0	0	0	0	0	0.000454101360928018
Bacteria|Atribacteria|unidentified_Atribacteria	0	5.50425892033961e-05	0.00099076660566113	0	0	0	0	0	0	0.000371537477122924
Bacteria|Atribacteria|unidentified_Atribacteria|unidentified_Atribacteria	0	5.50425892033961e-05	0.00099076660566113	0	0	0	0	0	0	0.000371537477122924
Bacteria|Atribacteria|unidentified_Atribacteria|unidentified_Atribacteria|unidentified_Atribacteria	0	5.50425892033961e-05	0.00099076660566113	0	0	0	0	0	0	0.000371537477122924
Bacteria|Atribacteria|unidentified_Atribacteria|unidentified_Atribacteria|unidentified_Atribacteria|unidentified_Atribacteria	0	5.50425892033961e-05	0.00099076660566113	0	0	0	0	0	0	0.000371537477122924
Bacteria|Atribacteria|unidentified_Atribacteria|unidentified_Atribacteria|unidentified_Atribacteria|unidentified_Atribacteria|Atribacteria_bacterium_JGI_0000079-F20	0	5.50425892033961e-05	0.00099076660566113	0	0	0	0	0	0	0.000371537477122924
Bacteria|Bacteroidetes	0.673803855733374	0.379174636374896	0.636526262195375	0.550673583685377	0.51636828996436	0.199144087737887	0.360432634751139	0.323843073578182	0.444881727236449	0.120722158770349
Bacteria|Bacteroidetes|Bacteroidia	0.673776334438773	0.379174636374896	0.636526262195375	0.550673583685377	0.516327008022457	0.199144087737887	0.360432634751139	0.32381555228358	0.444826684647246	0.120570791650039
Bacteria|Bacteroidetes|Bacteroidia|Bacteroidales	0.673721291849569	0.378624210482862	0.63564558076812	0.550673583685377	0.515955470545335	0.199089045148684	0.360350070867334	0.320967098292304	0.444689078174238	0.119139684330751
Bacteria|Bacteroidetes|Bacteroidia|Bacteroidales|Bacteroidaceae	0.316935228633155	0.0497997825817727	0.395260833069588	0.0889350635053873	0.171609032488888	0.0660373463967745	0.237357405292345	0.152220280441992	0.186443010279204	0.059707448638384
Bacteria|Bacteroidetes|Bacteroidia|Bacteroidales|Bacteroidaceae|Bacteroides	0.316935228633155	0.0497997825817727	0.395260833069588	0.0889350635053873	0.171609032488888	0.0660373463967745	0.237357405292345	0.152220280441992	0.186443010279204	0.059707448638384
Bacteria|Bacteroidetes|Bacteroidia|Bacteroidales|Bacteroidaceae|Bacteroides|Bacteroides_acidifaciens	0.0948108599028498	0.00521528532702178	0.172242022264727	0.0304385518294781	0.0404012604752928	0.00339887988330971	0.0567489094687014	0.00203657580052566	0.0147238926119085	0.00233931004114434
Bacteria|Bacteroidetes|Bacteroidia|Bacteroidales|Bacteroidaceae|Bacteroides|Bacteroides_coprocola	1.3760647300849e-05	0.000357776829822075	0.000302734240618679	0	6.88032365042452e-05	2.75212946016981e-05	6.88032365042452e-05	0	2.75212946016981e-05	0.0021604216262333
Bacteria|Bacteroidetes|Bacteroidia|Bacteroidales|Bacteroidaceae|Bacteroides|Bacteroides_coprophilus	0	0	1.3760647300849e-05	0	0	0	0	0	0	0.000577947186635659
Bacteria|Bacteroidetes|Bacteroidia|Bacteroidales|Bacteroidaceae|Bacteroides|Bacteroides_intestinalis	0.000591707833936508	0.000247691651415283	0.000798117543449244	4.12819419025471e-05	0.000481622655529716	9.63245311059432e-05	0.000220170356813585	0.000165127767610188	0.000151367120309339	0.000481622655529716
Bacteria|Bacteroidetes|Bacteroidia|Bacteroidales|Bacteroidaceae|Bacteroides|Bacteroides_massiliensis	0	1.3760647300849e-05	1.3760647300849e-05	0	0	1.3760647300849e-05	8.25638838050942e-05	1.3760647300849e-05	0	2.75212946016981e-05
Bacteria|Bacteroidetes|Bacteroidia|Bacteroidales|Bacteroidaceae|Bacteroides|Bacteroides_plebeius	4.12819419025471e-05	6.88032365042452e-05	0.000178888414911037	2.75212946016981e-05	6.88032365042452e-05	9.63245311059432e-05	4.12819419025471e-05	1.3760647300849e-05	2.75212946016981e-05	0.00127974019897896
Bacteria|Bacteroidetes|Bacteroidia|Bacteroidales|Bacteroidaceae|Bacteroides|Bacteroides_thetaiotaomicron	0.000977005958360281	0.00115589437327132	0.00173384155990698	0.00271084751826726	0.00276589010747066	0.000123845825707641	0.00379793865503433	0.000811878190750093	0.00416947613215726	0.00099076660566113
Bacteria|Bacteroidetes|Bacteroidia|Bacteroidales|Bacteroidaceae|Bacteroides|Bacteroides_uniformis	0	0.000371537477122924	4.12819419025471e-05	0	0	6.88032365042452e-05	2.75212946016981e-05	0	5.50425892033961e-05	9.63245311059432e-05
Bacteria|Bacteroidetes|Bacteroidia|Bacteroidales|Barnesiellaceae	0	0	0	0	0	0	1.3760647300849e-05	0	2.75212946016981e-05	0.000123845825707641
Bacteria|Bacteroidetes|Bacteroidia|Bacteroidales|Barnesiellaceae|Barnesiella	0	0	0	0	0	0	1.3760647300849e-05	0	2.75212946016981e-05	0.000123845825707641
Bacteria|Bacteroidetes|Bacteroidia|Bacteroidales|Marinifilaceae	6.88032365042452e-05	0.00145862861389	0.00099076660566113	0.0228977171086128	0.00689408429772536	0.000110085178406792	0.000536665244733112	0.000371537477122924	0.000110085178406792	0.000206409709512735
Bacteria|Bacteroidetes|Bacteroidia|Bacteroidales|Marinifilaceae|Butyricimonas	5.50425892033961e-05	0.0014035860246866	0.000977005958360281	0.0228701958140111	0.00689408429772536	0.000110085178406792	0.000536665244733112	0.000371537477122924	0.000110085178406792	0.000192649062211886
Bacteria|Bacteroidetes|Bacteroidia|Bacteroidales|Marinifilaceae|Odoribacter	1.3760647300849e-05	5.50425892033961e-05	1.3760647300849e-05	2.75212946016981e-05	0	0	0	0	0	1.3760647300849e-05
Bacteria|Bacteroidetes|Bacteroidia|Bacteroidales|Marinilabiliaceae	0	0	4.12819419025471e-05	0	0	0	0	0	0	1.3760647300849e-05
Bacteria|Bacteroidetes|Bacteroidia|Bacteroidales|Muribaculaceae	0.191961029846844	0.130258287349837	0.136079041158096	0.208501327902465	0.233765876346823	0.119882759284997	0.10032887947049	0.16109589795104	0.142890561572016	0.0367546889405678
Bacteria|Bacteroidetes|Bacteroidia|Bacteroidales|Muribaculaceae|Muribaculum	0.00177512350180953	0.00178888414911037	0.00328879470490292	0.000344016182521226	0.00788485090338649	0.00349520441441565	4.12819419025471e-05	2.75212946016981e-05	0.0036190502401233	0.000151367120309339
Bacteria|Bacteroidetes|Bacteroidia|Bacteroidales|Paludibacteraceae	0	0	0.000151367120309339	0	0	0	0	0	0	0
Bacteria|Bacteroidetes|Bacteroidia|Bacteroidales|Paludibacteraceae|Paludibacter	0	0	0.000151367120309339	0	0	0	0	0	0	0
Bacteria|Bacteroidetes|Bacteroidia|Bacteroidales|Prevotellaceae	0.0861141308087132	0.136368014751414	0.0428644163421447	0.0462908175200561	0.0155632920972603	0.000591707833936508	0.00085316013265264	0.000550425892033961	0.0439790287735135	0.00321999146839867
Bacteria|Bacteroidetes|Bacteroidia|Bacteroidales|Prevotellaceae|Alloprevotella	0.0197602895240192	0.0748854426112204	0.0313192332567324	0.0194300339887988	0.00531160985812773	0.000385298124423773	0.000275212946016981	0.000330255535220377	0.043387320939577	0.000261452298716132
Bacteria|Bacteroidetes|Bacteroidia|Bacteroidales|Prevotellaceae|Alloprevotella|Prevotellamassilia_timonensis	0	6.88032365042452e-05	0	0	0	0	0	0	1.3760647300849e-05	2.75212946016981e-05
Bacteria|Bacteroidetes|Bacteroidia|Bacteroidales|Prevotellaceae|Paraprevotella	0	0.000536665244733112	0	0	0	0	0	0	0	4.12819419025471e-05
Bacteria|Bacteroidetes|Bacteroidia|Bacteroidales|Prevotellaceae|unidentified_Prevotellaceae	6.88032365042452e-05	0.000660511070440754	0.000178888414911037	5.50425892033961e-05	0.000110085178406792	0.00013760647300849	0.000233931004114434	0.000110085178406792	0.000110085178406792	0.00169255961800443
Bacteria|Bacteroidetes|Bacteroidia|Bacteroidales|Prevotellaceae|unidentified_Prevotellaceae|Alloprevotella_sp_feline_oral_taxon_309	0	2.75212946016981e-05	0	0	0	0	0	0	0	0
Bacteria|Bacteroidetes|Bacteroidia|Bacteroidales|Prevotellaceae|unidentified_Prevotellaceae|Prevotella_copri	6.88032365042452e-05	0.000591707833936508	0.000165127767610188	4.12819419025471e-05	8.25638838050942e-05	6.88032365042452e-05	0.000220170356813585	8.25638838050942e-05	0.000110085178406792	0.00169255961800443
Bacteria|Bacteroidetes|Bacteroidia|Bacteroidales|Prevotellaceae|unidentified_Prevotellaceae|Prevotella_melaninogenica	0	0	0	0	0	2.75212946016981e-05	0	0	0	0
Bacteria|Bacteroidetes|Bacteroidia|Bacteroidales|Prevotellaceae|unidentified_Prevotellaceae|Prevotella_sp_Marseille-P2931	0	4.12819419025471e-05	1.3760647300849e-05	1.3760647300849e-05	0	4.12819419025471e-05	1.3760647300849e-05	2.75212946016981e-05	0	0
Bacteria|Bacteroidetes|Bacteroidia|Bacteroidales|Prevotellaceae|unidentified_Prevotellaceae|Prevotellaceae_bacterium_DJF_VR15	0	0	0	0	2.75212946016981e-05	0	0	0	0	0
Bacteria|Bacteroidetes|Bacteroidia|Bacteroidales|Prolixibacteraceae	0	1.3760647300849e-05	0.000399058771724622	0	0	0	0	0	0	0.00013760647300849
Bacteria|Bacteroidetes|Bacteroidia|Bacteroidales|Prolixibacteraceae|Mariniphaga	0	0	9.63245311059432e-05	0	0	0	0	0	0	1.3760647300849e-05
Bacteria|Bacteroidetes|Bacteroidia|Bacteroidales|Rikenellaceae	0.0600239435263035	0.0544646420167605	0.0282643695559439	0.165912124506337	0.0656520482723507	0.00121093696247471	0.00550425892033961	0.00392178448074197	0.0168843142381418	0.00485750849719971
Bacteria|Bacteroidetes|Bacteroidia|Bacteroidales|Rikenellaceae|Alistipes	0.0600239435263035	0.0539142161247265	0.0281542843775371	0.165912124506337	0.0656520482723507	0.00118341566787302	0.00550425892033961	0.00392178448074197	0.0168843142381418	0.00485750849719971
Bacteria|Bacteroidetes|Bacteroidia|Bacteroidales|Rikenellaceae|Alistipes|Alistipes_finegoldii	0.0178475595492012	0.0103067248283359	0.0109947571933784	0.0186594377399513	0.00394930577534367	0.00028897359331783	0.000688032365042452	0.000949484663758583	0.00463733814038612	0.000743074954245848
Bacteria|Bacteroidetes|Bacteroidia|Bacteroidales|Rikenellaceae|Alistipes|Alistipes_indistinctus	4.12819419025471e-05	0.00013760647300849	4.12819419025471e-05	0	1.3760647300849e-05	4.12819419025471e-05	0.000302734240618679	0.000192649062211886	2.75212946016981e-05	2.75212946016981e-05
Bacteria|Bacteroidetes|Bacteroidia|Bacteroidales|Rikenellaceae|Alistipes|Alistipes_sp_N15MGS-157	0.000165127767610188	0.000123845825707641	4.12819419025471e-05	0.000729314306944999	0.000192649062211886	0	0.000344016182521226	0.000344016182521226	0.000123845825707641	0.000591707833936508
Bacteria|Bacteroidetes|Bacteroidia|Bacteroidales|Rikenellaceae|Alistipes|Faecalibacterium_prausnitzii	0	0	4.12819419025471e-05	0	0	0	0	0	0	1.3760647300849e-05
Bacteria|Bacteroidetes|Bacteroidia|Bacteroidales|Rikenellaceae|Alistipes|Tidjanibacter_massiliensis	0	0.000206409709512735	0	0	0	0	0	0	0	0
Bacteria|Bacteroidetes|Bacteroidia|Bacteroidales|Rikenellaceae|Rikenella	0	2.75212946016981e-05	0	0	0	0	0	0	0	0
Bacteria|Bacteroidetes|Bacteroidia|Bacteroidales|Rikenellaceae|unidentified_Rikenellaceae	0	0	8.25638838050942e-05	0	0	0	0	0	0	0
Bacteria|Bacteroidetes|Bacteroidia|Bacteroidales|Rikenellaceae|unidentified_Rikenellaceae|Rikenellaceae_bacterium_DTU002	0	0	5.50425892033961e-05	0	0	0	0	0	0	0
Bacteria|Bacteroidetes|Bacteroidia|Bacteroidales|Rikenellaceae|unidentified_Rikenellaceae|bacterium_enrichment_culture_clone_LDC-12	0	0	2.75212946016981e-05	0	0	0	0	0	0	0
Bacteria|Bacteroidetes|Bacteroidia|Bacteroidales|Tannerellaceae	0.0183154215574301	0.00522904597432263	0.0127974019897896	0.0180539692587139	0.0221133602124644	0.011214927550192	0.0157008985702688	0.00272460816556811	0.0542031897180443	0.00630237646378886
Bacteria|Bacteroidetes|Bacteroidia|Bacteroidales|Tannerellaceae|Macellibacteroides	0	1.3760647300849e-05	5.50425892033961e-05	0	0	0	4.12819419025471e-05	0	5.50425892033961e-05	8.25638838050942e-05
Bacteria|Bacteroidetes|Bacteroidia|Bacteroidales|Tannerellaceae|Parabacteroides	0.0183154215574301	0.00521528532702178	0.0127423594005862	0.0180539692587139	0.0221133602124644	0.011214927550192	0.0156596166283662	0.00272460816556811	0.0541481471288409	0.00621981257998376
Bacteria|Bacteroidetes|Bacteroidia|Bacteroidales|Tannerellaceae|Parabacteroides|Parabacteroides_distasonis	0.0110085178406792	0.000839399485351791	0.00749955277896272	0.00368785347662754	0.00324751276300037	0.00682528106122112	0.0124258645126667	0.0013760647300849	0.00655006811520414	0.0020778577424282
Bacteria|Bacteroidetes|Bacteroidia|Bacteroidales|Tannerellaceae|Parabacteroides|Parabacteroides_goldsteinii	0.00244939521955113	0.000233931004114434	0.000440340713627169	0.012852444578993	0.00664639264631008	5.50425892033961e-05	5.50425892033961e-05	0.00042658006632632	0.000275212946016981	5.50425892033961e-05
Bacteria|Bacteroidetes|Bacteroidia|Bacteroidales|Tannerellaceae|Parabacteroides|Parabacteroides_merdae	0.000220170356813585	0.000756835601546697	0.000412819419025471	9.63245311059432e-05	0.00174760220720783	0.00246315586685198	2.75212946016981e-05	0.000440340713627169	0.00745827083706017	0.00320623082109782
Bacteria|Bacteroidetes|Bacteroidia|Bacteroidales|Tannerellaceae|Parabacteroides|Parabacteroides_sp_20_3	2.75212946016981e-05	0	0	0	0	0	0	0	0	0
Bacteria|Bacteroidetes|Bacteroidia|Bacteroidales|unidentified_Bacteroidales	0	2.75212946016981e-05	0.000632989775839055	0	0	0	0	0	0	0.000220170356813584
Bacteria|Bacteroidetes|Bacteroidia|Bacteroidales|unidentified_Bacteroidales|Fermentimonas	0	0	0.000110085178406792	0	0	0	0	0	0	1.3760647300849e-05
Bacteria|Bacteroidetes|Bacteroidia|Bacteroidales|unidentified_Bacteroidales|Petrimonas	0	0	0.000165127767610188	0	0	0	0	0	0	6.88032365042452e-05
Bacteria|Bacteroidetes|Bacteroidia|Bacteroidales|unidentified_Bacteroidales|Proteiniphilum	0	2.75212946016981e-05	0.000357776829822075	0	0	0	0	0	0	0.00013760647300849
Bacteria|Bacteroidetes|Bacteroidia|Chitinophagales	5.50425892033961e-05	9.63245311059432e-05	8.25638838050942e-05	0	6.88032365042452e-05	0	1.3760647300849e-05	0.00114213372597047	0	0.000440340713627169
Bacteria|Bacteroidetes|Bacteroidia|Chitinophagales|Chitinophagaceae	0	4.12819419025471e-05	8.25638838050942e-05	0	5.50425892033961e-05	0	1.3760647300849e-05	0.000688032365042451	0	0.000371537477122924
Bacteria|Bacteroidetes|Bacteroidia|Chitinophagales|Chitinophagaceae|Chitinophaga	0	0	0	0	0	0	0	4.12819419025471e-05	0	0
Bacteria|Bacteroidetes|Bacteroidia|Chitinophagales|Chitinophagaceae|Lacibacter	0	0	0	0	0	0	0	8.25638838050942e-05	0	0
Bacteria|Bacteroidetes|Bacteroidia|Chitinophagales|Chitinophagaceae|Terrimonas	0	0	0	0	0	0	0	0.00013760647300849	0	0
Bacteria|Bacteroidetes|Bacteroidia|Chitinophagales|Chitinophagaceae|unidentified_Chitinophagaceae	0	0	0	0	0	0	0	0.000206409709512735	0	0
Bacteria|Bacteroidetes|Bacteroidia|Chitinophagales|Chitinophagaceae|unidentified_Chitinophagaceae|Chitinophaga_sp_BN130233	0	0	0	0	0	0	0	0.000206409709512735	0	0
Bacteria|Bacteroidetes|Bacteroidia|Chitinophagales|Saprospiraceae	4.12819419025471e-05	5.50425892033961e-05	0	0	0	0	0	0.000440340713627169	0	0
Bacteria|Bacteroidetes|Bacteroidia|Chitinophagales|Saprospiraceae|unidentified_Saprospiraceae	4.12819419025471e-05	0	0	0	0	0	0	1.3760647300849e-05	0	0
Bacteria|Bacteroidetes|Bacteroidia|Chitinophagales|Saprospiraceae|unidentified_Saprospiraceae|filamentous_bacterium_Plant1_Iso8	4.12819419025471e-05	0	0	0	0	0	0	1.3760647300849e-05	0	0
Bacteria|Bacteroidetes|Bacteroidia|Cytophagales	0	2.75212946016981e-05	1.3760647300849e-05	0	0	0	0	0.00013760647300849	0	0.000220170356813585
Bacteria|Bacteroidetes|Bacteroidia|Cytophagales|Cytophagaceae	0	0	1.3760647300849e-05	0	0	0	0	0	0	1.3760647300849e-05
Bacteria|Bacteroidetes|Bacteroidia|Cytophagales|Cytophagaceae|Sporocytophaga	0	0	1.3760647300849e-05	0	0	0	0	0	0	1.3760647300849e-05
Bacteria|Bacteroidetes|Bacteroidia|Cytophagales|Hymenobacteraceae	0	0	0	0	0	0	0	0	0	2.75212946016981e-05
Bacteria|Bacteroidetes|Bacteroidia|Cytophagales|Hymenobacteraceae|Pontibacter	0	0	0	0	0	0	0	0	0	2.75212946016981e-05
Bacteria|Bacteroidetes|Bacteroidia|Cytophagales|Microscillaceae	0	2.75212946016981e-05	0	0	0	0	0	1.3760647300849e-05	0	0.000178888414911037
Bacteria|Bacteroidetes|Bacteroidia|Cytophagales|Microscillaceae|unidentified_Microscillaceae	0	2.75212946016981e-05	0	0	0	0	0	0	0	9.63245311059432e-05
Bacteria|Bacteroidetes|Bacteroidia|Cytophagales|Microscillaceae|unidentified_Microscillaceae|Bacteroidetes_bacterium_N2	0	2.75212946016981e-05	0	0	0	0	0	0	0	9.63245311059432e-05
Bacteria|Bacteroidetes|Bacteroidia|Cytophagales|Spirosomaceae	0	0	0	0	0	0	0	0.000123845825707641	0	0
Bacteria|Bacteroidetes|Bacteroidia|Cytophagales|Spirosomaceae|Dyadobacter	0	0	0	0	0	0	0	4.12819419025471e-05	0	0
Bacteria|Bacteroidetes|Bacteroidia|Cytophagales|Spirosomaceae|Runella	0	0	0	0	0	0	0	8.25638838050942e-05	0	0
Bacteria|Bacteroidetes|Bacteroidia|Flavobacteriales	0	5.50425892033961e-05	1.3760647300849e-05	0	1.3760647300849e-05	2.75212946016981e-05	0	0.00138982537738575	0	2.75212946016981e-05
Bacteria|Bacteroidetes|Bacteroidia|Flavobacteriales|Cryomorphaceae	0	2.75212946016981e-05	0	0	0	0	0	0	0	0
Bacteria|Bacteroidetes|Bacteroidia|Flavobacteriales|Flavobacteriaceae	0	0	1.3760647300849e-05	0	0	2.75212946016981e-05	0	0.00133478278818236	0	0
Bacteria|Bacteroidetes|Bacteroidia|Flavobacteriales|Flavobacteriaceae|Actibacter	0	0	0	0	0	2.75212946016981e-05	0	0	0	0
Bacteria|Bacteroidetes|Bacteroidia|Flavobacteriales|Flavobacteriaceae|Flavobacterium	0	0	0	0	0	0	0	0.00133478278818236	0	0
Bacteria|Bacteroidetes|Bacteroidia|Flavobacteriales|Flavobacteriaceae|Flavobacterium|Flavobacterium_urocaniciphilum	0	0	0	0	0	0	0	8.25638838050942e-05	0	0
Bacteria|Bacteroidetes|Bacteroidia|Flavobacteriales|unidentified_Flavobacteriales	0	1.3760647300849e-05	0	0	1.3760647300849e-05	0	0	5.50425892033961e-05	0	2.75212946016981e-05
Bacteria|Bacteroidetes|Bacteroidia|Flavobacteriales|unidentified_Flavobacteriales|Chryseobacterium	0	0	0	0	1.3760647300849e-05	0	0	5.50425892033961e-05	0	1.3760647300849e-05
Bacteria|Bacteroidetes|Bacteroidia|Flavobacteriales|unidentified_Flavobacteriales|Chryseobacterium|Chryseobacterium_gambrini	0	0	0	0	1.3760647300849e-05	0	0	5.50425892033961e-05	0	1.3760647300849e-05
Bacteria|Bacteroidetes|Bacteroidia|Flavobacteriales|unidentified_Flavobacteriales|Cloacibacterium	0	1.3760647300849e-05	0	0	0	0	0	0	0	1.3760647300849e-05
Bacteria|Bacteroidetes|Bacteroidia|Sphingobacteriales	0	0.00013760647300849	0.000536665244733112	0	0	2.75212946016981e-05	4.12819419025471e-05	0.000110085178406792	1.3760647300849e-05	0.000591707833936508
Bacteria|Bacteroidetes|Bacteroidia|Sphingobacteriales|Lentimicrobiaceae	0	1.3760647300849e-05	0.000536665244733112	0	0	0	4.12819419025471e-05	0	0	0.000220170356813585
Bacteria|Bacteroidetes|Bacteroidia|Sphingobacteriales|Lentimicrobiaceae|Lentimicrobium	0	0	6.88032365042452e-05	0	0	0	0	0	0	5.50425892033961e-05
Bacteria|Bacteroidetes|Bacteroidia|Sphingobacteriales|Lentimicrobiaceae|unidentified_Lentimicrobiaceae	0	1.3760647300849e-05	0.000467862008228867	0	0	0	4.12819419025471e-05	0	0	0.000165127767610188
Bacteria|Bacteroidetes|Bacteroidia|Sphingobacteriales|Lentimicrobiaceae|unidentified_Lentimicrobiaceae|bacterium_enrichment_culture_clone_ecb21	0	1.3760647300849e-05	0.000467862008228867	0	0	0	4.12819419025471e-05	0	0	0.000165127767610188
Bacteria|Bacteroidetes|Bacteroidia|Sphingobacteriales|Sphingobacteriaceae	0	6.88032365042452e-05	0	0	0	2.75212946016981e-05	0	0	1.3760647300849e-05	0.000206409709512735
Bacteria|Bacteroidetes|Bacteroidia|Sphingobacteriales|Sphingobacteriaceae|Pedobacter	0	1.3760647300849e-05	0	0	0	0	0	0	0	2.75212946016981e-05
Bacteria|Bacteroidetes|Bacteroidia|Sphingobacteriales|Sphingobacteriaceae|Sphingobacterium	0	2.75212946016981e-05	0	0	0	0	0	0	1.3760647300849e-05	0
Bacteria|Bacteroidetes|Bacteroidia|Sphingobacteriales|Sphingobacteriaceae|Sphingobacterium|Sphingobacterium_multivorum	0	2.75212946016981e-05	0	0	0	0	0	0	1.3760647300849e-05	0
Bacteria|Bacteroidetes|Ignavibacteria	2.75212946016981e-05	0	0	0	4.12819419025471e-05	0	0	0	5.50425892033961e-05	0.000123845825707641
Bacteria|Bacteroidetes|Ignavibacteria|unidentified_Ignavibacteria	2.75212946016981e-05	0	0	0	4.12819419025471e-05	0	0	0	0	0.000110085178406792
Bacteria|Bacteroidetes|Ignavibacteria|unidentified_Ignavibacteria|unidentified_Ignavibacteria	2.75212946016981e-05	0	0	0	4.12819419025471e-05	0	0	0	0	0.000110085178406792
Bacteria|Bacteroidetes|Ignavibacteria|unidentified_Ignavibacteria|unidentified_Ignavibacteria|unidentified_Ignavibacteria	2.75212946016981e-05	0	0	0	4.12819419025471e-05	0	0	0	0	0.000110085178406792
Bacteria|Bacteroidetes|Ignavibacteria|unidentified_Ignavibacteria|unidentified_Ignavibacteria|unidentified_Ignavibacteria|Ignavibacteria_bacterium_RIFCSPLOWO2_12_FULL_56_21	2.75212946016981e-05	0	0	0	4.12819419025471e-05	0	0	0	0	0.000110085178406792
Bacteria|Caldiserica	0	0	0	0	0	0	0	0	0	1.3760647300849e-05
Bacteria|Caldiserica|Caldisericia	0	0	0	0	0	0	0	0	0	1.3760647300849e-05
Bacteria|Caldiserica|Caldisericia|Caldisericales	0	0	0	0	0	0	0	0	0	1.3760647300849e-05
Bacteria|Candidatus_Kerfeldbacteria	0	0	2.75212946016981e-05	0	0	0	0	0	0	0
Bacteria|Candidatus_Peregrinibacteria	0	0	8.25638838050942e-05	0	0	0	0	0	0	4.12819419025471e-05
Bacteria|Candidatus_Yanofskybacteria	0	0	2.75212946016981e-05	0	0	0	0	0	0	1.3760647300849e-05
Bacteria|Chlamydiae	0	0	0	0	0	0	0	0	0	4.12819419025471e-05
Bacteria|Chlamydiae|unidentified_Chlamydiae	0	0	0	0	0	0	0	0	0	4.12819419025471e-05
Bacteria|Chlamydiae|unidentified_Chlamydiae|Chlamydiales	0	0	0	0	0	0	0	0	0	4.12819419025471e-05
Bacteria|Chlamydiae|unidentified_Chlamydiae|Chlamydiales|Simkaniaceae	0	0	0	0	0	0	0	0	0	2.75212946016981e-05
Bacteria|Chlamydiae|unidentified_Chlamydiae|Chlamydiales|Simkaniaceae|unidentified_Simkaniaceae	0	0	0	0	0	0	0	0	0	2.75212946016981e-05
Bacteria|Chloroflexi	0.000467862008228867	0.00206409709512735	0.00465109878768697	2.75212946016981e-05	0.000495383302830565	1.3760647300849e-05	0.000206409709512735	0.000110085178406792	0.000233931004114434	0.018136533142519
Bacteria|Chloroflexi|Anaerolineae	9.63245311059432e-05	0.000344016182521226	0.00308238499539018	0	9.63245311059432e-05	1.3760647300849e-05	4.12819419025471e-05	4.12819419025471e-05	0	0.00279341140207235
Bacteria|Chloroflexi|Anaerolineae|Anaerolineales	4.12819419025471e-05	0.000123845825707641	0.00279341140207235	0	0	1.3760647300849e-05	0	0	0	0.00169255961800443
Bacteria|Chloroflexi|Anaerolineae|Anaerolineales|Anaerolineaceae	4.12819419025471e-05	0.000123845825707641	0.00279341140207235	0	0	1.3760647300849e-05	0	0	0	0.00169255961800443
Bacteria|Chloroflexi|Anaerolineae|Anaerolineales|Anaerolineaceae|Flexilinea	2.75212946016981e-05	0	0.000454101360928018	0	0	0	0	0	0	0.000220170356813585
Bacteria|Chloroflexi|Anaerolineae|Anaerolineales|Anaerolineaceae|Levilinea	0	0	9.63245311059432e-05	0	0	0	0	0	0	0
Bacteria|Chloroflexi|Anaerolineae|Anaerolineales|Anaerolineaceae|Pelolinea	0	0	0.000206409709512735	0	0	0	0	0	0	5.50425892033961e-05
Bacteria|Chloroflexi|Chloroflexia	0	1.3760647300849e-05	0	0	0	0	0	0	1.3760647300849e-05	9.63245311059432e-05
Bacteria|Chloroflexi|Chloroflexia|Thermomicrobiales	0	1.3760647300849e-05	0	0	0	0	0	0	1.3760647300849e-05	9.63245311059432e-05
Bacteria|Chloroflexi|Chloroflexia|Thermomicrobiales|Thermomicrobiaceae	0	1.3760647300849e-05	0	0	0	0	0	0	1.3760647300849e-05	9.63245311059432e-05
Bacteria|Chloroflexi|Chloroflexia|Thermomicrobiales|Thermomicrobiaceae|Nitrolancea	0	1.3760647300849e-05	0	0	0	0	0	0	0	4.12819419025471e-05
Bacteria|Chloroflexi|Chloroflexia|Thermomicrobiales|Thermomicrobiaceae|Sphaerobacter	0	0	0	0	0	0	0	0	1.3760647300849e-05	5.50425892033961e-05
Bacteria|Chloroflexi|Dehalococcoidia	0	5.50425892033961e-05	2.75212946016981e-05	0	0	0	0	0	0	0.000151367120309339
Bacteria|Chloroflexi|Ktedonobacteria	9.63245311059432e-05	0.000688032365042451	0.000454101360928018	2.75212946016981e-05	0.000110085178406792	0	1.3760647300849e-05	0	9.63245311059432e-05	0.00543545568383537
Bacteria|Chloroflexi|Ktedonobacteria|Ktedonobacterales	9.63245311059432e-05	0.000688032365042451	0.000454101360928018	2.75212946016981e-05	0.000110085178406792	0	1.3760647300849e-05	0	9.63245311059432e-05	0.00540793438923367
Bacteria|Chloroflexi|Ktedonobacteria|Ktedonobacterales|Ktedonobacteraceae	2.75212946016981e-05	0.000178888414911037	0.00013760647300849	0	5.50425892033961e-05	0	1.3760647300849e-05	0	5.50425892033961e-05	0.00147238926119085
Bacteria|Chloroflexi|Ktedonobacteria|Ktedonobacterales|Ktedonobacteraceae|Thermosporothrix	0	0	0	0	0	0	0	0	0	2.75212946016981e-05
Bacteria|Chloroflexi|unidentified_Chloroflexi	0	9.63245311059432e-05	9.63245311059432e-05	0	0	0	0	2.75212946016981e-05	0	0.000412819419025471
Bacteria|Chloroflexi|unidentified_Chloroflexi|unidentified_Chloroflexi	0	9.63245311059432e-05	9.63245311059432e-05	0	0	0	0	2.75212946016981e-05	0	0.000412819419025471
Bacteria|Chloroflexi|unidentified_Chloroflexi|unidentified_Chloroflexi|unidentified_Chloroflexi	0	9.63245311059432e-05	9.63245311059432e-05	0	0	0	0	2.75212946016981e-05	0	0.000412819419025471
Bacteria|Chloroflexi|unidentified_Chloroflexi|unidentified_Chloroflexi|unidentified_Chloroflexi|unidentified_Chloroflexi	0	9.63245311059432e-05	9.63245311059432e-05	0	0	0	0	2.75212946016981e-05	0	0.000412819419025471
Bacteria|Chloroflexi|unidentified_Chloroflexi|unidentified_Chloroflexi|unidentified_Chloroflexi|unidentified_Chloroflexi|Chloroflexi_bacterium_OLB14	0	0	6.88032365042452e-05	0	0	0	0	0	0	5.50425892033961e-05
Bacteria|Chloroflexi|unidentified_Chloroflexi|unidentified_Chloroflexi|unidentified_Chloroflexi|unidentified_Chloroflexi|bacterium_Ellin6519	0	5.50425892033961e-05	0	0	0	0	0	2.75212946016981e-05	0	0.000178888414911037
Bacteria|Chloroflexi|unidentified_Chloroflexi|unidentified_Chloroflexi|unidentified_Chloroflexi|unidentified_Chloroflexi|bacterium_Ellin6543	0	4.12819419025471e-05	2.75212946016981e-05	0	0	0	0	0	0	0.000178888414911037
Bacteria|Cloacimonetes	2.75212946016981e-05	0	0.000399058771724622	0	0	0	0	0	0	5.50425892033961e-05
Bacteria|Cloacimonetes|unidentified_Cloacimonetes	0	0	0.000206409709512735	0	0	0	0	0	0	4.12819419025471e-05
Bacteria|Cloacimonetes|unidentified_Cloacimonetes|unidentified_Cloacimonetes	0	0	0.000206409709512735	0	0	0	0	0	0	4.12819419025471e-05
Bacteria|Cloacimonetes|unidentified_Cloacimonetes|unidentified_Cloacimonetes|unidentified_Cloacimonetes	0	0	0.000206409709512735	0	0	0	0	0	0	4.12819419025471e-05
Bacteria|Cloacimonetes|unidentified_Cloacimonetes|unidentified_Cloacimonetes|unidentified_Cloacimonetes|Candidatus_Cloacimonas	0	0	0.000206409709512735	0	0	0	0	0	0	4.12819419025471e-05
Bacteria|Deferribacteres	0.00176136285450868	0.0455615032131111	0.00312366693729273	0.000247691651415283	0.000495383302830565	2.75212946016981e-05	1.3760647300849e-05	0	0	6.88032365042452e-05
Bacteria|Deferribacteres|unidentified_Deferribacteres	0.00176136285450868	0.0455615032131111	0.00312366693729273	0.000247691651415283	0.000495383302830565	2.75212946016981e-05	1.3760647300849e-05	0	0	6.88032365042452e-05
Bacteria|Deferribacteres|unidentified_Deferribacteres|Deferribacterales	0.00176136285450868	0.0455615032131111	0.00312366693729273	0.000247691651415283	0.000495383302830565	2.75212946016981e-05	1.3760647300849e-05	0	0	6.88032365042452e-05
Bacteria|Deferribacteres|unidentified_Deferribacteres|Deferribacterales|Deferribacteraceae	0.00176136285450868	0.0455615032131111	0.00312366693729273	0.000247691651415283	0.000495383302830565	2.75212946016981e-05	1.3760647300849e-05	0	0	6.88032365042452e-05
Bacteria|Deferribacteres|unidentified_Deferribacteres|Deferribacterales|Deferribacteraceae|Mucispirillum	0.00176136285450868	0.0455615032131111	0.00312366693729273	0.000247691651415283	0.000495383302830565	2.75212946016981e-05	1.3760647300849e-05	0	0	6.88032365042452e-05
Bacteria|Deferribacteres|unidentified_Deferribacteres|Deferribacterales|Deferribacteraceae|Mucispirillum|Mucispirillum_schaedleri	0.00176136285450868	0.0455615032131111	0.00312366693729273	0.000247691651415283	0.000495383302830565	2.75212946016981e-05	1.3760647300849e-05	0	0	6.88032365042452e-05
Bacteria|Elusimicrobia	0	5.50425892033961e-05	2.75212946016981e-05	0	0	0	0	0	0	0.000206409709512735
Bacteria|Firmicutes	0.192745386742993	0.482929917023299	0.272515859146015	0.2933494791595	0.376628916624239	0.442858912083226	0.352974363914079	0.20064399829368	0.16951741409916	0.180113112520813
Bacteria|Firmicutes|Bacilli	0.0432909964084711	0.0661474315751813	0.133244347814121	0.000908202721856036	0.166875369817396	0.388765807543587	0.253182149688321	0.160600514648209	0.146372005339131	0.121850531849018
Bacteria|Firmicutes|Bacilli|Bacillales	0.000454101360928018	0.00200905450592396	0.00127974019897896	2.75212946016981e-05	0.000385298124423773	0.0206272103039727	0.0309614564269103	0.0203519973579557	0.00620605193268291	0.011118603019086
Bacteria|Firmicutes|Bacilli|Bacillales|Alicyclobacillaceae	0.000206409709512735	0.000646750423139904	0.000646750423139904	1.3760647300849e-05	0.000178888414911037	0	4.12819419025471e-05	1.3760647300849e-05	0.000123845825707641	0.00628861581648801
Bacteria|Firmicutes|Bacilli|Bacillales|Alicyclobacillaceae|Tumebacillus	0.000206409709512735	0.000646750423139904	0.000646750423139904	1.3760647300849e-05	0.000178888414911037	0	4.12819419025471e-05	1.3760647300849e-05	0.000123845825707641	0.00609596675427612
Bacteria|Firmicutes|Bacilli|Bacillales|Bacillaceae	1.3760647300849e-05	5.50425892033961e-05	8.25638838050942e-05	0	1.3760647300849e-05	0	2.75212946016981e-05	1.3760647300849e-05	1.3760647300849e-05	0.000123845825707641
Bacteria|Firmicutes|Bacilli|Bacillales|Bacillaceae|Bacillus	1.3760647300849e-05	5.50425892033961e-05	4.12819419025471e-05	0	1.3760647300849e-05	0	2.75212946016981e-05	1.3760647300849e-05	1.3760647300849e-05	0.000123845825707641
Bacteria|Firmicutes|Bacilli|Bacillales|Paenibacillaceae	0	0	5.50425892033961e-05	0	0	0	0	0	0	0.000151367120309339
Bacteria|Firmicutes|Bacilli|Bacillales|Paenibacillaceae|Ammoniphilus	0	0	1.3760647300849e-05	0	0	0	0	0	0	0.000151367120309339
Bacteria|Firmicutes|Bacilli|Bacillales|Paenibacillaceae|Paenibacillus	0	0	4.12819419025471e-05	0	0	0	0	0	0	0
Bacteria|Firmicutes|Bacilli|Bacillales|Paenibacillaceae|Paenibacillus|Paenibacillus_camelliae	0	0	4.12819419025471e-05	0	0	0	0	0	0	0
Bacteria|Firmicutes|Bacilli|Bacillales|Sporolactobacillaceae	0	1.3760647300849e-05	5.50425892033961e-05	0	5.50425892033961e-05	0	0	2.75212946016981e-05	0	9.63245311059432e-05
Bacteria|Firmicutes|Bacilli|Bacillales|Sporolactobacillaceae|Pullulanibacillus	0	0	4.12819419025471e-05	0	0	0	0	0	0	8.25638838050942e-05
Bacteria|Firmicutes|Bacilli|Bacillales|Staphylococcaceae	0.000233931004114434	0.00122469760977556	0.000371537477122924	1.3760647300849e-05	9.63245311059432e-05	0.0205171251255659	0.0308651318958044	0.0201868695903455	0.00601340287047103	0.00346768311981396
Bacteria|Firmicutes|Bacilli|Bacillales|Staphylococcaceae|Staphylococcus	0.000233931004114434	0.00122469760977556	0.000357776829822075	1.3760647300849e-05	4.12819419025471e-05	0.0205171251255659	0.0308651318958044	0.0201868695903455	0.00601340287047103	0.00341264053061056
Bacteria|Firmicutes|Bacilli|Bacillales|unidentified_Bacillales	0	0	0	0	0	0.000110085178406792	0	0	0	2.75212946016981e-05
Bacteria|Firmicutes|Bacilli|Bacillales|unidentified_Bacillales|Gemella	0	0	0	0	0	0.000110085178406792	0	0	0	2.75212946016981e-05
Bacteria|Firmicutes|Bacilli|Lactobacillales	0.042836895047543	0.0641383770692573	0.131964607615142	0.000880681427254338	0.166490071692972	0.368138597239614	0.222220693261411	0.140248517290253	0.140165953406448	0.110731928829932
Bacteria|Firmicutes|Bacilli|Lactobacillales|Carnobacteriaceae	0	0	0	4.12819419025471e-05	0	2.75212946016981e-05	0	0	0	4.12819419025471e-05
Bacteria|Firmicutes|Bacilli|Lactobacillales|Carnobacteriaceae|Atopostipes	0	0	0	4.12819419025471e-05	0	0	0	0	0	1.3760647300849e-05
Bacteria|Firmicutes|Bacilli|Lactobacillales|Carnobacteriaceae|Dolosigranulum	0	0	0	0	0	2.75212946016981e-05	0	0	0	2.75212946016981e-05
Bacteria|Firmicutes|Bacilli|Lactobacillales|Enterococcaceae	0.000921963369156885	0.00282093269667405	0.00260076233986047	0.000165127767610188	0.000440340713627169	0.290487264520923	0.067179480122745	0.0674684537160628	0.0349520441441565	0.0861003701614124
Bacteria|Firmicutes|Bacilli|Lactobacillales|Enterococcaceae|Enterococcus	0.000921963369156885	0.00282093269667405	0.00260076233986047	0.000165127767610188	0.000440340713627169	0.290487264520923	0.067179480122745	0.0674684537160628	0.0349520441441565	0.0861003701614124
Bacteria|Firmicutes|Bacilli|Lactobacillales|Enterococcaceae|Enterococcus|Enterococcus_durans	0.000729314306944999	0.002187942920835	0.00200905450592396	5.50425892033961e-05	0.000316494887919528	0.222619752033136	0.0538454128882223	0.0486301275612005	0.0241224147183884	0.0644548719571769
Bacteria|Firmicutes|Bacilli|Lactobacillales|Lactobacillaceae	0.0414195483755556	0.0599276189951975	0.128469403200727	0.000577947186635659	0.165581868971116	0.0752432194410425	0.149867209753547	0.0646750423139904	0.104071775536321	0.0159073082797815
Bacteria|Firmicutes|Bacilli|Lactobacillales|Lactobacillaceae|Lactobacillus	0.0414195483755556	0.0599276189951975	0.128469403200727	0.000577947186635659	0.165581868971116	0.0752432194410425	0.149867209753547	0.0646750423139904	0.104071775536321	0.0159073082797815
Bacteria|Firmicutes|Bacilli|Lactobacillales|Lactobacillaceae|Lactobacillus|Lactobacillus_algidus	0	0	0	0	0	0.000110085178406792	0	0	0	0
Bacteria|Firmicutes|Bacilli|Lactobacillales|Lactobacillaceae|Lactobacillus|Lactobacillus_gasseri	5.50425892033961e-05	0.00392178448074197	8.25638838050942e-05	0	0.000275212946016981	9.63245311059432e-05	4.12819419025471e-05	2.75212946016981e-05	0	0.000110085178406792
Bacteria|Firmicutes|Bacilli|Lactobacillales|Lactobacillaceae|Lactobacillus|Lactobacillus_iners	0	1.3760647300849e-05	0	0	0	1.3760647300849e-05	0	0	0	0
Bacteria|Firmicutes|Bacilli|Lactobacillales|Lactobacillaceae|Lactobacillus|Lactobacillus_intestinalis	0	5.50425892033961e-05	2.75212946016981e-05	0	0	0	0	0	0	0
Bacteria|Firmicutes|Bacilli|Lactobacillales|Lactobacillaceae|Lactobacillus|Lactobacillus_reuteri	0.00225674615733924	0.02998445046855	0.0304385518294781	0	0.00773348378307716	0.000454101360928018	0.00134854343548321	0.00767844119387376	0.000688032365042452	0.000123845825707641
Bacteria|Firmicutes|Bacilli|Lactobacillales|Leuconostocaceae	2.75212946016981e-05	0.000261452298716132	0.000206409709512735	0	6.88032365042452e-05	0	2.75212946016981e-05	0	0	0.00174760220720783
Bacteria|Firmicutes|Bacilli|Lactobacillales|Leuconostocaceae|Weissella	2.75212946016981e-05	0.000261452298716132	0.000206409709512735	0	6.88032365042452e-05	0	2.75212946016981e-05	0	0	0.00174760220720783
Bacteria|Firmicutes|Bacilli|Lactobacillales|Leuconostocaceae|Weissella|Weissella_cibaria	2.75212946016981e-05	0.000261452298716132	0.000206409709512735	0	6.88032365042452e-05	0	2.75212946016981e-05	0	0	0.00174760220720783
Bacteria|Firmicutes|Bacilli|Lactobacillales|Streptococcaceae	0.000467862008228867	0.00112837307866962	0.000688032365042451	9.63245311059432e-05	0.000399058771724622	0.00238059198304688	0.00514648209051754	0.00810502126020008	0.00114213372597047	0.00693536623962791
Bacteria|Firmicutes|Bacilli|Lactobacillales|Streptococcaceae|Lactococcus	2.75212946016981e-05	0	0	0	0	4.12819419025471e-05	0	4.12819419025471e-05	0	2.75212946016981e-05
Bacteria|Firmicutes|Bacilli|Lactobacillales|Streptococcaceae|Lactococcus|Lactococcus_piscium	0	0	0	0	0	4.12819419025471e-05	0	2.75212946016981e-05	0	2.75212946016981e-05
Bacteria|Firmicutes|Bacilli|Lactobacillales|Streptococcaceae|Streptococcus	0.000440340713627169	0.00112837307866962	0.000688032365042451	9.63245311059432e-05	0.000399058771724622	0.00233931004114434	0.00514648209051754	0.00806373931829753	0.00114213372597047	0.00690784494502621
Bacteria|Firmicutes|Bacilli|Lactobacillales|Streptococcaceae|Streptococcus|Streptococcus_danieliae	0	0	0	2.75212946016981e-05	1.3760647300849e-05	8.25638838050942e-05	0.000178888414911037	0.0035364863563182	0	4.12819419025471e-05
Bacteria|Firmicutes|Bacilli|Lactobacillales|Streptococcaceae|Streptococcus|Streptococcus_mutans	0	0	2.75212946016981e-05	0	0	0	0	0	0	5.50425892033961e-05
Bacteria|Firmicutes|Bacilli|Lactobacillales|Streptococcaceae|Streptococcus|Streptococcus_salivarius_subsp_thermophilus	0.000151367120309339	0.000550425892033961	0.000247691651415283	0	0.000151367120309339	0	0	0	0.000110085178406792	0.00403186965914877
Bacteria|Firmicutes|Clostridia	0.12512556590662	0.411291987175078	0.102048960383096	0.289634104388271	0.201276988069519	0.0502814052373024	0.0737845908271525	0.0341952085426099	0.0156458559810654	0.0539004554774258
Bacteria|Firmicutes|Clostridia|Clostridiales	0.125043002022815	0.411278226527777	0.101237082192346	0.289579061799068	0.201235706127617	0.0502814052373024	0.0737845908271525	0.0341952085426099	0.0156458559810654	0.053694045767913
Bacteria|Firmicutes|Clostridia|Clostridiales|Caldicoprobacteraceae	0	0	0.000302734240618679	0	0	0	2.75212946016981e-05	0	0	6.88032365042452e-05
Bacteria|Firmicutes|Clostridia|Clostridiales|Caldicoprobacteraceae|Caldicoprobacter	0	0	0.000302734240618679	0	0	0	2.75212946016981e-05	0	0	6.88032365042452e-05
Bacteria|Firmicutes|Clostridia|Clostridiales|Christensenellaceae	0.000344016182521226	0.000110085178406792	0.000729314306944999	0	0.000165127767610188	4.12819419025471e-05	0.000123845825707641	2.75212946016981e-05	0	0.000275212946016981
Bacteria|Firmicutes|Clostridia|Clostridiales|Christensenellaceae|unidentified_Christensenellaceae	0	0	0.000247691651415283	0	0	0	0	0	0	0.000110085178406792
Bacteria|Firmicutes|Clostridia|Clostridiales|Christensenellaceae|unidentified_Christensenellaceae|Clostridiales_bacterium_canine_oral_taxon_222	0	0	0.000192649062211886	0	0	0	0	0	0	9.63245311059432e-05
Bacteria|Firmicutes|Clostridia|Clostridiales|Christensenellaceae|unidentified_Christensenellaceae|iron-reducing_bacterium_enrichment_culture_clone_HN117	0	0	5.50425892033961e-05	0	0	0	0	0	0	1.3760647300849e-05
Bacteria|Firmicutes|Clostridia|Clostridiales|Defluviitaleaceae	0.00105956984216538	0.000233931004114434	0.000151367120309339	0	0.000192649062211886	0	0	0	0	0
Bacteria|Firmicutes|Clostridia|Clostridiales|Eubacteriaceae	0.000316494887919528	0.00013760647300849	0.00013760647300849	1.3760647300849e-05	9.63245311059432e-05	8.25638838050942e-05	1.3760647300849e-05	0.000123845825707641	1.3760647300849e-05	0.000206409709512735
Bacteria|Firmicutes|Clostridia|Clostridiales|Eubacteriaceae|Anaerofustis	0.000316494887919528	0.000110085178406792	0.00013760647300849	1.3760647300849e-05	9.63245311059432e-05	8.25638838050942e-05	1.3760647300849e-05	0.000123845825707641	0	0.000206409709512735
Bacteria|Firmicutes|Clostridia|Clostridiales|Gracilibacteraceae	0	0	9.63245311059432e-05	0	0	0	0	0	0	1.3760647300849e-05
Bacteria|Firmicutes|Clostridia|Clostridiales|Gracilibacteraceae|Lutispora	0	0	9.63245311059432e-05	0	0	0	0	0	0	1.3760647300849e-05
Bacteria|Firmicutes|Clostridia|Clostridiales|Lachnospiraceae	0.0374564819529111	0.280772247526524	0.0655282024466431	0.0133891098237261	0.107498176714233	0.0259388201621005	0.0385022911477756	0.0168705535908409	0.00666015329361093	0.0138982537738575
Bacteria|Firmicutes|Clostridia|Clostridiales|Lachnospiraceae|Acetatifactor	0	0.000577947186635659	0	0	0	0	0	0	0	0
Bacteria|Firmicutes|Clostridia|Clostridiales|Lachnospiraceae|Agathobacter	0	0	0	0	2.75212946016981e-05	0	0	0	0	4.12819419025471e-05
Bacteria|Firmicutes|Clostridia|Clostridiales|Lachnospiraceae|Agathobacter|Eubacterium_ramulus	0	0	0	0	2.75212946016981e-05	0	0	0	0	4.12819419025471e-05
Bacteria|Firmicutes|Clostridia|Clostridiales|Lachnospiraceae|Anaerostipes	0	0	0	0	0	0	0	0	1.3760647300849e-05	5.50425892033961e-05
Bacteria|Firmicutes|Clostridia|Clostridiales|Lachnospiraceae|Blautia	0.00154119249769509	0.00591707833936508	0.00520152467972093	0.000357776829822075	0.00341264053061056	0.000165127767610188	0.000151367120309339	2.75212946016981e-05	0.000275212946016981	0.00149991055579254
Bacteria|Firmicutes|Clostridia|Clostridiales|Lachnospiraceae|Blautia|Blautia_coccoides	2.75212946016981e-05	0.000330255535220377	5.50425892033961e-05	1.3760647300849e-05	0.00013760647300849	0	0	0	0	0
Bacteria|Firmicutes|Clostridia|Clostridiales|Lachnospiraceae|Blautia|Blautia_obeum	2.75212946016981e-05	8.25638838050942e-05	8.25638838050942e-05	1.3760647300849e-05	5.50425892033961e-05	0	2.75212946016981e-05	0	6.88032365042452e-05	0.000440340713627169
Bacteria|Firmicutes|Clostridia|Clostridiales|Lachnospiraceae|Blautia|Blautia_sp_Marseille-P3087	0	0	0	0	0	0	0	0	0	1.3760647300849e-05
Bacteria|Firmicutes|Clostridia|Clostridiales|Lachnospiraceae|Blautia|Lachnospiraceae_bacterium_609	0.00138982537738575	0.0049951149702082	0.00458229555118273	0.000302734240618679	0.00313742758459358	0.000123845825707641	6.88032365042452e-05	2.75212946016981e-05	9.63245311059432e-05	9.63245311059432e-05
Bacteria|Firmicutes|Clostridia|Clostridiales|Lachnospiraceae|Blautia|Lachnospiraceae_bacterium_615	4.12819419025471e-05	0.000233931004114434	0.00013760647300849	0	5.50425892033961e-05	0	2.75212946016981e-05	0	0	0
Bacteria|Firmicutes|Clostridia|Clostridiales|Lachnospiraceae|Blautia|Lachnospiraceae_bacterium_DW59	0	4.12819419025471e-05	0.000165127767610188	0	0	0	0	0	0	0
Bacteria|Firmicutes|Clostridia|Clostridiales|Lachnospiraceae|Blautia|Ruminococcus_sp_5_1_39BFAA	5.50425892033961e-05	0.000206409709512735	0.000165127767610188	1.3760647300849e-05	2.75212946016981e-05	1.3760647300849e-05	2.75212946016981e-05	0	0.000110085178406792	0.000770596248847546
Bacteria|Firmicutes|Clostridia|Clostridiales|Lachnospiraceae|Dorea	1.3760647300849e-05	6.88032365042452e-05	6.88032365042452e-05	1.3760647300849e-05	2.75212946016981e-05	0	0	2.75212946016981e-05	2.75212946016981e-05	0.000302734240618679
Bacteria|Firmicutes|Clostridia|Clostridiales|Lachnospiraceae|Dorea|Dorea_longicatena	1.3760647300849e-05	6.88032365042452e-05	6.88032365042452e-05	1.3760647300849e-05	2.75212946016981e-05	0	0	2.75212946016981e-05	2.75212946016981e-05	0.000302734240618679
Bacteria|Firmicutes|Clostridia|Clostridiales|Lachnospiraceae|Lachnoclostridium	0.000412819419025471	0.00160999573419934	0.00110085178406792	1.3760647300849e-05	0.00103204854756368	0.000880681427254338	0.000192649062211886	0.000233931004114434	0.00013760647300849	0.000646750423139904
Bacteria|Firmicutes|Clostridia|Clostridiales|Lachnospiraceae|Lachnoclostridium|Dorea_sp_5-2	6.88032365042452e-05	0.000151367120309339	0.00013760647300849	0	8.25638838050942e-05	0.000151367120309339	5.50425892033961e-05	6.88032365042452e-05	4.12819419025471e-05	0.000165127767610188
Bacteria|Firmicutes|Clostridia|Clostridiales|Lachnospiraceae|Lachnospira	0	0	0	0	0	0	0	0	0	4.12819419025471e-05
Bacteria|Firmicutes|Clostridia|Clostridiales|Lachnospiraceae|Marvinbryantia	0.000798117543449244	2.75212946016981e-05	0.000178888414911037	9.63245311059432e-05	0.000275212946016981	0.00138982537738575	0.000165127767610188	2.75212946016981e-05	6.88032365042452e-05	0.000178888414911037
Bacteria|Firmicutes|Clostridia|Clostridiales|Lachnospiraceae|Oribacterium	0	0	0	0	0	0	0	0	0	4.12819419025471e-05
Bacteria|Firmicutes|Clostridia|Clostridiales|Lachnospiraceae|Roseburia	0.00126597955167811	0.0480108984326623	0.00393554512804282	0.000660511070440754	0.00410067289565301	0.00013760647300849	2.75212946016981e-05	6.88032365042452e-05	4.12819419025471e-05	0.000357776829822075
Bacteria|Firmicutes|Clostridia|Clostridiales|Lachnospiraceae|Roseburia|Eubacterium_sp_14-2	0	8.25638838050942e-05	0	0.000233931004114434	1.3760647300849e-05	1.3760647300849e-05	0	0	0	0.000123845825707641
Bacteria|Firmicutes|Clostridia|Clostridiales|Lachnospiraceae|Roseburia|Roseburia_intestinalis	1.3760647300849e-05	0.00013760647300849	0.000275212946016981	0	0.000110085178406792	0.000123845825707641	0	0	0	0.000206409709512735
Bacteria|Firmicutes|Clostridia|Clostridiales|Lachnospiraceae|Roseburia|Roseburia_inulinivorans	0	0	0	0	0	0	0	0	4.12819419025471e-05	0
Bacteria|Firmicutes|Clostridia|Clostridiales|Lachnospiraceae|Tyzzerella	4.12819419025471e-05	0.000522904597432263	2.75212946016981e-05	1.3760647300849e-05	0.000206409709512735	0.00042658006632632	9.63245311059432e-05	0	0.000123845825707641	0.000220170356813585
Bacteria|Firmicutes|Clostridia|Clostridiales|Lachnospiraceae|unidentified_Lachnospiraceae	0.0028071720493732	0.0198841353497269	0.00378417800773348	0.00295853916968254	0.0145587648442983	0.00108709113676707	0.000798117543449244	0.000399058771724622	0.000619229128538206	0.00170632026530528
Bacteria|Firmicutes|Clostridia|Clostridiales|Lachnospiraceae|unidentified_Lachnospiraceae|Clostridiales_bacterium_CIEAF_020	0.000577947186635659	0.000495383302830565	9.63245311059432e-05	0.00160999573419934	9.63245311059432e-05	0.000206409709512735	0.000123845825707641	0	0	5.50425892033961e-05
Bacteria|Firmicutes|Clostridia|Clostridiales|Lachnospiraceae|unidentified_Lachnospiraceae|Clostridium_sp_ASF356	0.000275212946016981	0.000495383302830565	0.00236683133574603	4.12819419025471e-05	0.000921963369156885	0.000123845825707641	0.000192649062211886	0.000178888414911037	0.000371537477122924	2.75212946016981e-05
Bacteria|Firmicutes|Clostridia|Clostridiales|Lachnospiraceae|unidentified_Lachnospiraceae|Clostridium_sp_ASF502	1.3760647300849e-05	0.000206409709512735	0	1.3760647300849e-05	8.25638838050942e-05	5.50425892033961e-05	8.25638838050942e-05	0	1.3760647300849e-05	5.50425892033961e-05
Bacteria|Firmicutes|Clostridia|Clostridiales|Lachnospiraceae|unidentified_Lachnospiraceae|Clostridium_sp_AT4	0	6.88032365042452e-05	1.3760647300849e-05	0	0	0	0	0	0	0
Bacteria|Firmicutes|Clostridia|Clostridiales|Lachnospiraceae|unidentified_Lachnospiraceae|Clostridium_sp_Clone-17	8.25638838050942e-05	0.000178888414911037	6.88032365042452e-05	0	2.75212946016981e-05	2.75212946016981e-05	0	0	0	1.3760647300849e-05
Bacteria|Firmicutes|Clostridia|Clostridiales|Lachnospiraceae|unidentified_Lachnospiraceae|Clostridium_sp_Culture-27	0	9.63245311059432e-05	0	0	0.00013760647300849	2.75212946016981e-05	0	0	0	0
Bacteria|Firmicutes|Clostridia|Clostridiales|Lachnospiraceae|unidentified_Lachnospiraceae|Clostridium_sp_Culture-41	4.12819419025471e-05	0.000275212946016981	0.000302734240618679	0.000192649062211886	0.000674271717741603	0	0	0	2.75212946016981e-05	2.75212946016981e-05
Bacteria|Firmicutes|Clostridia|Clostridiales|Lachnospiraceae|unidentified_Lachnospiraceae|Clostridium_sp_Culture-54	0	0.000165127767610188	0	0	0	8.25638838050942e-05	0	0	0	2.75212946016981e-05
Bacteria|Firmicutes|Clostridia|Clostridiales|Lachnospiraceae|unidentified_Lachnospiraceae|Clostridium_sp_ID5	0	0.00013760647300849	0	0	0	0	0	0	0	0
Bacteria|Firmicutes|Clostridia|Clostridiales|Lachnospiraceae|unidentified_Lachnospiraceae|Clostridium_sp_L2-50	0	4.12819419025471e-05	0	0	0	0	0	0	0	0
Bacteria|Firmicutes|Clostridia|Clostridiales|Lachnospiraceae|unidentified_Lachnospiraceae|Coprococcus_catus	0	0	0	0	0	0	0	2.75212946016981e-05	0	2.75212946016981e-05
Bacteria|Firmicutes|Clostridia|Clostridiales|Lachnospiraceae|unidentified_Lachnospiraceae|Coprococcus_comes	0	4.12819419025471e-05	0	0	0	0	0	0	0	5.50425892033961e-05
Bacteria|Firmicutes|Clostridia|Clostridiales|Lachnospiraceae|unidentified_Lachnospiraceae|Coprococcus_eutactus	0	2.75212946016981e-05	1.3760647300849e-05	0	0	0	0	0	0	6.88032365042452e-05
Bacteria|Firmicutes|Clostridia|Clostridiales|Lachnospiraceae|unidentified_Lachnospiraceae|Lachnospiraceae_bacterium_A2	0	9.63245311059432e-05	0	0	9.63245311059432e-05	1.3760647300849e-05	0	0	0	0
Bacteria|Firmicutes|Clostridia|Clostridiales|Lachnospiraceae|unidentified_Lachnospiraceae|Lachnospiraceae_bacterium_A4	0.00132102214088151	0.0116552682638191	6.88032365042452e-05	2.75212946016981e-05	0.00861416521033149	0	0	4.12819419025471e-05	0	1.3760647300849e-05
Bacteria|Firmicutes|Clostridia|Clostridiales|Lachnospiraceae|unidentified_Lachnospiraceae|Lachnospiraceae_bacterium_COE1	0.000206409709512735	0.00071555365964415	0.000220170356813585	0.000344016182521226	0.00013760647300849	5.50425892033961e-05	4.12819419025471e-05	0	0	0
Bacteria|Firmicutes|Clostridia|Clostridiales|Lachnospiraceae|unidentified_Lachnospiraceae|Lachnospiraceae_bacterium_DW12	0	0	4.12819419025471e-05	0	1.3760647300849e-05	0	0	0	0	1.3760647300849e-05
Bacteria|Firmicutes|Clostridia|Clostridiales|Lachnospiraceae|unidentified_Lachnospiraceae|Lachnospiraceae_bacterium_DW17	6.88032365042452e-05	0.00028897359331783	5.50425892033961e-05	0	0.000165127767610188	0	0	0	0	0
Bacteria|Firmicutes|Clostridia|Clostridiales|Lachnospiraceae|unidentified_Lachnospiraceae|Lachnospiraceae_bacterium_DW67	5.50425892033961e-05	1.3760647300849e-05	9.63245311059432e-05	0.000481622655529716	2.75212946016981e-05	2.75212946016981e-05	0	0	2.75212946016981e-05	1.3760647300849e-05
Bacteria|Firmicutes|Clostridia|Clostridiales|Lachnospiraceae|unidentified_Lachnospiraceae|Lachnospiraceae_bacterium_M18-1	0	0.000481622655529716	0.000110085178406792	0	0.000330255535220377	0.000110085178406792	1.3760647300849e-05	6.88032365042452e-05	0	0.000192649062211886
Bacteria|Firmicutes|Clostridia|Clostridiales|Lachnospiraceae|unidentified_Lachnospiraceae|[Eubacterium]_hallii	2.75212946016981e-05	6.88032365042452e-05	0	0	0	0	0	0	0	0.000220170356813585
Bacteria|Firmicutes|Clostridia|Clostridiales|Lachnospiraceae|unidentified_Lachnospiraceae|[Ruminococcus]_gnavus	2.75212946016981e-05	2.75212946016981e-05	8.25638838050942e-05	2.75212946016981e-05	8.25638838050942e-05	6.88032365042452e-05	0.000178888414911037	5.50425892033961e-05	0.00013760647300849	2.75212946016981e-05
Bacteria|Firmicutes|Clostridia|Clostridiales|Peptococcaceae	0.00151367120309339	0.00220170356813584	0.00134854343548321	0.000165127767610188	0.00071555365964415	0.000784356896148395	0.00112837307866962	0.000440340713627169	0.000316494887919528	0.000454101360928018
Bacteria|Firmicutes|Clostridia|Clostridiales|Peptococcaceae|Peptococcus	2.75212946016981e-05	6.88032365042452e-05	0.000151367120309339	2.75212946016981e-05	4.12819419025471e-05	0.000151367120309339	0	2.75212946016981e-05	0	0
Bacteria|Firmicutes|Clostridia|Clostridiales|Peptostreptococcaceae	1.3760647300849e-05	9.63245311059432e-05	9.63245311059432e-05	1.3760647300849e-05	0	6.88032365042452e-05	2.75212946016981e-05	0.000110085178406792	4.12819419025471e-05	0.000550425892033961
Bacteria|Firmicutes|Clostridia|Clostridiales|Peptostreptococcaceae|Filifactor	0	0	0	0	0	4.12819419025471e-05	0	0	0	0
Bacteria|Firmicutes|Clostridia|Clostridiales|Peptostreptococcaceae|Paeniclostridium	0	0	1.3760647300849e-05	0	0	0	0	4.12819419025471e-05	0	2.75212946016981e-05
Bacteria|Firmicutes|Clostridia|Clostridiales|Peptostreptococcaceae|Peptoclostridium	0	1.3760647300849e-05	0	0	0	0	0	0	4.12819419025471e-05	0
Bacteria|Firmicutes|Clostridia|Clostridiales|Peptostreptococcaceae|Romboutsia	1.3760647300849e-05	6.88032365042452e-05	8.25638838050942e-05	0	0	2.75212946016981e-05	2.75212946016981e-05	6.88032365042452e-05	0	0.000509143950131414
Bacteria|Firmicutes|Clostridia|Clostridiales|Peptostreptococcaceae|Terrisporobacter	0	1.3760647300849e-05	0	0	0	0	0	0	0	1.3760647300849e-05
Bacteria|Firmicutes|Clostridia|Clostridiales|Ruminococcaceae	0.0765229596400215	0.113497818937403	0.028168045024838	0.272433295262209	0.080940127423594	0.0182741396155275	0.0295441097549229	0.0129350084627981	0.00616476999078036	0.0320760688582791
Bacteria|Firmicutes|Clostridia|Clostridiales|Ruminococcaceae|Anaerotruncus	0.000357776829822075	0.00118341566787302	0.00302734240618679	0.00028897359331783	0.00105956984216538	5.50425892033961e-05	0.000302734240618679	1.3760647300849e-05	8.25638838050942e-05	2.75212946016981e-05
Bacteria|Firmicutes|Clostridia|Clostridiales|Ruminococcaceae|Anaerotruncus|Anaerotruncus_colihominis	0	4.12819419025471e-05	2.75212946016981e-05	0	0	0	1.3760647300849e-05	0	0	0
Bacteria|Firmicutes|Clostridia|Clostridiales|Ruminococcaceae|Butyricicoccus	6.88032365042452e-05	0.00165127767610188	9.63245311059432e-05	8.25638838050942e-05	0.000330255535220377	4.12819419025471e-05	1.3760647300849e-05	0	1.3760647300849e-05	0.00013760647300849
Bacteria|Firmicutes|Clostridia|Clostridiales|Ruminococcaceae|Candidatus_Soleaferrea	0	9.63245311059432e-05	4.12819419025471e-05	0.000275212946016981	4.12819419025471e-05	0	0	0	2.75212946016981e-05	0
Bacteria|Firmicutes|Clostridia|Clostridiales|Ruminococcaceae|Candidatus_Soleaferrea|Bittarella_massiliensis	0	9.63245311059432e-05	4.12819419025471e-05	0.000275212946016981	4.12819419025471e-05	0	0	0	2.75212946016981e-05	0
Bacteria|Firmicutes|Clostridia|Clostridiales|Ruminococcaceae|Caproiciproducens	8.25638838050942e-05	0.000151367120309339	0.000110085178406792	4.12819419025471e-05	0	0	0	0	0	0
Bacteria|Firmicutes|Clostridia|Clostridiales|Ruminococcaceae|Faecalibacterium	0.000192649062211886	0.000344016182521226	0.000233931004114434	6.88032365042452e-05	9.63245311059432e-05	2.75212946016981e-05	8.25638838050942e-05	4.12819419025471e-05	0.000151367120309339	0.00214666097893245
Bacteria|Firmicutes|Clostridia|Clostridiales|Ruminococcaceae|Faecalibacterium|Faecalibacterium_prausnitzii	9.63245311059432e-05	0.000206409709512735	8.25638838050942e-05	0	5.50425892033961e-05	0	2.75212946016981e-05	0	0.000110085178406792	0.000866920779953489
Bacteria|Firmicutes|Clostridia|Clostridiales|Ruminococcaceae|Flavonifractor	0	9.63245311059432e-05	0	0	0	5.50425892033961e-05	0	0	0	4.12819419025471e-05
Bacteria|Firmicutes|Clostridia|Clostridiales|Ruminococcaceae|Harryflintia	0	2.75212946016981e-05	2.75212946016981e-05	1.3760647300849e-05	4.12819419025471e-05	0	2.75212946016981e-05	0	0	0
Bacteria|Firmicutes|Clostridia|Clostridiales|Ruminococcaceae|Intestinimonas	0.00456853490388188	0.00176136285450868	0.000591707833936508	0.0014311073192883	0.000467862008228867	0.000632989775839055	0.00262828363446217	0.00112837307866962	0.000165127767610188	0.000935724016457734
Bacteria|Firmicutes|Clostridia|Clostridiales|Ruminococcaceae|Oscillibacter	0.000949484663758583	0.00275212946016981	0.000454101360928018	0.000509143950131414	0.000591707833936508	0.000357776829822075	0.000412819419025471	0.000110085178406792	4.12819419025471e-05	0.000316494887919528
Bacteria|Firmicutes|Clostridia|Clostridiales|Ruminococcaceae|Oscillibacter|Oscillibacter_sp_1-3	0	0.00013760647300849	5.50425892033961e-05	0	2.75212946016981e-05	0	0	1.3760647300849e-05	0	0
Bacteria|Firmicutes|Clostridia|Clostridiales|Ruminococcaceae|Papillibacter	0	1.3760647300849e-05	1.3760647300849e-05	0	0	0	0	0	0	0
Bacteria|Firmicutes|Clostridia|Clostridiales|Ruminococcaceae|Ruminiclostridium	4.12819419025471e-05	0.00291725722777999	0.000330255535220377	0.00099076660566113	0.000577947186635659	9.63245311059432e-05	5.50425892033961e-05	0	1.3760647300849e-05	0.000165127767610188
Bacteria|Firmicutes|Clostridia|Clostridiales|Ruminococcaceae|Ruminiclostridium|[Clostridium]_leptum	4.12819419025471e-05	0.00099076660566113	5.50425892033961e-05	0.000839399485351791	0.00013760647300849	5.50425892033961e-05	5.50425892033961e-05	0	1.3760647300849e-05	6.88032365042452e-05
Bacteria|Firmicutes|Clostridia|Clostridiales|Ruminococcaceae|Ruminiclostridium|iron-reducing_bacterium_enrichment_culture_clone_HN-HFO106	0	0	4.12819419025471e-05	0	0	0	0	0	0	0
Bacteria|Firmicutes|Clostridia|Clostridiales|Ruminococcaceae|Subdoligranulum	4.12819419025471e-05	0.000220170356813585	0.000151367120309339	1.3760647300849e-05	5.50425892033961e-05	0	1.3760647300849e-05	2.75212946016981e-05	0	0.00145862861389
Bacteria|Firmicutes|Clostridia|Clostridiales|Ruminococcaceae|unidentified_Ruminococcaceae	0.030355987945673	0.0382683601436612	0.0103342461229376	0.200107333048947	0.0263241182865242	0.0120405663882429	0.0219757537394559	0.00389426318614028	0.00416947613215726	0.00337135858870801
Bacteria|Firmicutes|Clostridia|Clostridiales|Ruminococcaceae|unidentified_Ruminococcaceae|Clostridiales_bacterium_canine_oral_taxon_123	0	0	0	0	4.12819419025471e-05	0	0	0	0	2.75212946016981e-05
Bacteria|Firmicutes|Clostridia|Clostridiales|Ruminococcaceae|unidentified_Ruminococcaceae|Clostridium_sp_Culture_Jar-13	0	4.12819419025471e-05	0	0	0	0	0	0	0	0
Bacteria|Firmicutes|Clostridia|Clostridiales|Ruminococcaceae|unidentified_Ruminococcaceae|Firmicutes_bacterium_ASF500	0.000344016182521226	0.00236683133574603	0.00159623508689849	5.50425892033961e-05	0.000591707833936508	0.00013760647300849	0.000330255535220377	6.88032365042452e-05	2.75212946016981e-05	6.88032365042452e-05
Bacteria|Firmicutes|Clostridia|Clostridiales|Ruminococcaceae|unidentified_Ruminococcaceae|Marseillibacter_massiliensis	0	0	0	0	0	0	0	0	0	2.75212946016981e-05
Bacteria|Firmicutes|Clostridia|Clostridiales|Ruminococcaceae|unidentified_Ruminococcaceae|Oscillibacter_sp_ER4	6.88032365042452e-05	2.75212946016981e-05	0	0	0	0	0	0	0	8.25638838050942e-05
Bacteria|Firmicutes|Clostridia|Clostridiales|Ruminococcaceae|unidentified_Ruminococcaceae|Ruminiclostridium_sp_KB18	0	2.75212946016981e-05	0	0	0	0	0	0	0	0
Bacteria|Firmicutes|Clostridia|Clostridiales|Ruminococcaceae|unidentified_Ruminococcaceae|Ruminococcus_bromii	0	0	0	0	0	0	0	0	0.000192649062211886	0
Bacteria|Firmicutes|Clostridia|Clostridiales|Ruminococcaceae|unidentified_Ruminococcaceae|Ruminococcus_callidus	2.75212946016981e-05	0	0	0	0	0	0	0	0	0
Bacteria|Firmicutes|Clostridia|Clostridiales|Ruminococcaceae|unidentified_Ruminococcaceae|[Clostridium]_papyrosolvens	0.0228151532248077	0.0246315586685198	0.00485750849719971	0.197135033231963	0.0115589437327132	0.000302734240618679	0.000467862008228867	0.000399058771724622	0.000110085178406792	0.000302734240618679
Bacteria|Firmicutes|Clostridia|Clostridiales|Syntrophomonadaceae	0	2.75212946016981e-05	0.000247691651415283	0	0	0	0	0	0	8.25638838050942e-05
Bacteria|Firmicutes|Clostridia|Clostridiales|Syntrophomonadaceae|Syntrophomonas	0	2.75212946016981e-05	0.000247691651415283	0	0	0	0	0	0	8.25638838050942e-05
Bacteria|Firmicutes|Clostridia|Clostridiales|unidentified_Clostridiales	0.00180264479641122	0.00284845399127575	0.00144486796658915	0.0014035860246866	0.00181640544371207	0.00451349231467848	0.00415571548485641	0.00315118823189443	0.0021329003316316	0.00522904597432263
Bacteria|Firmicutes|Clostridia|Clostridiales|unidentified_Clostridiales|Anaerovorax	9.63245311059432e-05	0.000316494887919528	0	0.00028897359331783	0.000522904597432263	6.88032365042452e-05	8.25638838050942e-05	0.000178888414911037	9.63245311059432e-05	6.88032365042452e-05
Bacteria|Firmicutes|Clostridia|Clostridiales|unidentified_Clostridiales|Candidatus_Arthromitus	0	0.000261452298716132	4.12819419025471e-05	0	0	0	0	0	1.3760647300849e-05	1.3760647300849e-05
Bacteria|Firmicutes|Clostridia|Clostridiales|unidentified_Clostridiales|Fonticella	1.3760647300849e-05	0	0	0	0	0	0	0	0	6.88032365042452e-05
Bacteria|Firmicutes|Clostridia|Clostridiales|unidentified_Clostridiales|unidentified_Clostridiales	0.00158247443959764	0.00203657580052566	0.0013485434354832	0.00101828790026283	0.00110085178406792	0.00430708260516575	0.00403186965914877	0.00293101787508084	0.00200905450592396	0.00492631173370395
Bacteria|Firmicutes|Clostridia|Clostridiales|unidentified_Clostridiales|unidentified_Clostridiales|Clostridiales_bacterium_canine_oral_taxon_260	8.25638838050942e-05	5.50425892033961e-05	0	0	0.000357776829822075	0	0	4.12819419025471e-05	0	0
Bacteria|Firmicutes|Clostridia|Clostridiales|unidentified_Clostridiales|unidentified_Clostridiales|Clostridium_beijerinckii	0	5.50425892033961e-05	6.88032365042452e-05	0	0	0	0	0	0	6.88032365042452e-05
Bacteria|Firmicutes|Clostridia|Clostridiales|unidentified_Clostridiales|unidentified_Clostridiales|Clostridium_magnum	0	0	0	0	0	0	0	0	0	9.63245311059432e-05
Bacteria|Firmicutes|Clostridia|Thermoanaerobacterales	0	0	9.63245311059432e-05	0	0	0	0	0	0	0
Bacteria|Firmicutes|Clostridia|Thermoanaerobacterales|Thermoanaerobacteraceae	0	0	5.50425892033961e-05	0	0	0	0	0	0	0
Bacteria|Firmicutes|Clostridia|Thermoanaerobacterales|Thermoanaerobacteraceae|Gelria	0	0	5.50425892033961e-05	0	0	0	0	0	0	0
Bacteria|Firmicutes|Erysipelotrichia	0.024067372129185	0.0042658006632632	0.0356263158618981	0.00264204428176301	0.00828390967511112	0.00375665671313179	0.0259938627513038	0.00584827510286084	0.00749955277896272	0.0035089650617165
Bacteria|Firmicutes|Erysipelotrichia|Erysipelotrichales	0.024067372129185	0.0042658006632632	0.0356263158618981	0.00264204428176301	0.00828390967511112	0.00375665671313179	0.0259938627513038	0.00584827510286084	0.00749955277896272	0.0035089650617165
Bacteria|Firmicutes|Erysipelotrichia|Erysipelotrichales|Erysipelotrichaceae	0.024067372129185	0.0042658006632632	0.0356263158618981	0.00264204428176301	0.00828390967511112	0.00375665671313179	0.0259938627513038	0.00584827510286084	0.00749955277896272	0.0035089650617165
Bacteria|Firmicutes|Erysipelotrichia|Erysipelotrichales|Erysipelotrichaceae|Allobaculum	2.75212946016981e-05	5.50425892033961e-05	0	4.12819419025471e-05	0	0	0	0	1.3760647300849e-05	0
Bacteria|Firmicutes|Erysipelotrichia|Erysipelotrichales|Erysipelotrichaceae|Candidatus_Stoquefichus	0.0071280153018398	0.000206409709512735	0.00821510643860687	6.88032365042452e-05	9.63245311059432e-05	0.000192649062211886	0.00839399485351791	0.000440340713627169	0.000646750423139904	0.000220170356813585
Bacteria|Firmicutes|Erysipelotrichia|Erysipelotrichales|Erysipelotrichaceae|Catenisphaera	0	0	1.3760647300849e-05	0	0	0	0	0	0	1.3760647300849e-05
Bacteria|Firmicutes|Erysipelotrichia|Erysipelotrichales|Erysipelotrichaceae|Dubosiella	0	4.12819419025471e-05	5.50425892033961e-05	0	0	0	0	0	0	6.88032365042452e-05
Bacteria|Firmicutes|Erysipelotrichia|Erysipelotrichales|Erysipelotrichaceae|Erysipelatoclostridium	0.00875177168333998	0.000729314306944999	0.0234894249425493	0.000440340713627169	0.00324751276300037	0.00154119249769509	0.0150541481471288	0.00326127341030122	0.0042107580740598	0.00156871379229679
Bacteria|Firmicutes|Erysipelotrichia|Erysipelotrichales|Erysipelotrichaceae|Faecalibaculum	0	0.00123845825707641	0	0	0	0	0	1.3760647300849e-05	4.12819419025471e-05	0
Bacteria|Firmicutes|Erysipelotrichia|Erysipelotrichales|Erysipelotrichaceae|Holdemanella	2.75212946016981e-05	0.000110085178406792	4.12819419025471e-05	1.3760647300849e-05	4.12819419025471e-05	1.3760647300849e-05	0	1.3760647300849e-05	1.3760647300849e-05	0.000825638838050942
Bacteria|Firmicutes|Erysipelotrichia|Erysipelotrichales|Erysipelotrichaceae|Holdemania	0	0	0	0	0	2.75212946016981e-05	0	0	0	2.75212946016981e-05
Bacteria|Firmicutes|Erysipelotrichia|Erysipelotrichales|Erysipelotrichaceae|Ileibacterium	0	2.75212946016981e-05	0	4.12819419025471e-05	0	0	0	0	0	0
Bacteria|Firmicutes|Erysipelotrichia|Erysipelotrichales|Erysipelotrichaceae|Turicibacter	1.3760647300849e-05	0.000811878190750093	0	0	0	0.000935724016457734	5.50425892033961e-05	0.00013760647300849	0	5.50425892033961e-05
Bacteria|Firmicutes|Erysipelotrichia|Erysipelotrichales|Erysipelotrichaceae|unidentified_Erysipelotrichaceae	0	0	0	0	1.3760647300849e-05	2.75212946016981e-05	0	0	0	0.000123845825707641
Bacteria|Firmicutes|Erysipelotrichia|Erysipelotrichales|Erysipelotrichaceae|unidentified_Erysipelotrichaceae|bacterium_LF-3	0	0	0	0	1.3760647300849e-05	2.75212946016981e-05	0	0	0	0.000123845825707641
Bacteria|Firmicutes|Negativicutes	4.12819419025471e-05	0.000178888414911037	0.000261452298716132	0	0	5.50425892033961e-05	1.3760647300849e-05	0	0	0.000495383302830565
Bacteria|Firmicutes|Negativicutes|Selenomonadales	4.12819419025471e-05	0.000178888414911037	0.000261452298716132	0	0	5.50425892033961e-05	1.3760647300849e-05	0	0	0.000495383302830565
Bacteria|Firmicutes|Negativicutes|Selenomonadales|Acidaminococcaceae	0	9.63245311059432e-05	0.000247691651415283	0	0	0	0	0	0	0.000165127767610188
Bacteria|Firmicutes|Negativicutes|Selenomonadales|Acidaminococcaceae|Acidaminococcus	0	0	0	0	0	0	0	0	0	5.50425892033961e-05
Bacteria|Firmicutes|Negativicutes|Selenomonadales|Acidaminococcaceae|Phascolarctobacterium	0	6.88032365042452e-05	1.3760647300849e-05	0	0	0	0	0	0	0
Bacteria|Firmicutes|Negativicutes|Selenomonadales|Veillonellaceae	4.12819419025471e-05	8.25638838050942e-05	1.3760647300849e-05	0	0	5.50425892033961e-05	1.3760647300849e-05	0	0	0.000330255535220377
Bacteria|Firmicutes|Negativicutes|Selenomonadales|Veillonellaceae|Dialister	0	5.50425892033961e-05	0	0	0	4.12819419025471e-05	0	0	0	0.00013760647300849
Bacteria|Firmicutes|Negativicutes|Selenomonadales|Veillonellaceae|Megamonas	4.12819419025471e-05	0	0	0	0	1.3760647300849e-05	1.3760647300849e-05	0	0	0.000123845825707641
Bacteria|Firmicutes|Negativicutes|Selenomonadales|Veillonellaceae|Megasphaera	0	2.75212946016981e-05	1.3760647300849e-05	0	0	0	0	0	0	1.3760647300849e-05
Bacteria|Firmicutes|Negativicutes|Selenomonadales|Veillonellaceae|Megasphaera|Megasphaera_elsdenii	0	2.75212946016981e-05	1.3760647300849e-05	0	0	0	0	0	0	1.3760647300849e-05
Bacteria|Firmicutes|Negativicutes|Selenomonadales|Veillonellaceae|Veillonella	0	0	0	0	0	0	0	0	0	5.50425892033961e-05
Bacteria|Fusobacteria	2.75212946016981e-05	2.75212946016981e-05	0.00028897359331783	4.12819419025471e-05	0	2.75212946016981e-05	0	5.50425892033961e-05	6.88032365042452e-05	9.63245311059432e-05
Bacteria|Fusobacteria|Fusobacteriia	2.75212946016981e-05	2.75212946016981e-05	0.00028897359331783	4.12819419025471e-05	0	2.75212946016981e-05	0	5.50425892033961e-05	6.88032365042452e-05	9.63245311059432e-05
Bacteria|Fusobacteria|Fusobacteriia|Fusobacteriales	2.75212946016981e-05	2.75212946016981e-05	0.00028897359331783	4.12819419025471e-05	0	2.75212946016981e-05	0	5.50425892033961e-05	6.88032365042452e-05	9.63245311059432e-05
Bacteria|Fusobacteria|Fusobacteriia|Fusobacteriales|Fusobacteriaceae	2.75212946016981e-05	2.75212946016981e-05	0.00028897359331783	0	0	0	0	5.50425892033961e-05	6.88032365042452e-05	9.63245311059432e-05
Bacteria|Fusobacteria|Fusobacteriia|Fusobacteriales|Fusobacteriaceae|Cetobacterium	0	2.75212946016981e-05	0	0	0	0	0	0	1.3760647300849e-05	2.75212946016981e-05
Bacteria|Fusobacteria|Fusobacteriia|Fusobacteriales|Fusobacteriaceae|Fusobacterium	2.75212946016981e-05	0	0.00028897359331783	0	0	0	0	5.50425892033961e-05	5.50425892033961e-05	6.88032365042452e-05
Bacteria|Fusobacteria|Fusobacteriia|Fusobacteriales|Fusobacteriaceae|Fusobacterium|Fusobacterium_mortiferum	1.3760647300849e-05	0	0.000275212946016981	0	0	0	0	2.75212946016981e-05	5.50425892033961e-05	6.88032365042452e-05
Bacteria|Fusobacteria|Fusobacteriia|Fusobacteriales|Fusobacteriaceae|Fusobacterium|Fusobacterium_periodonticum	0	0	0	0	0	0	0	2.75212946016981e-05	0	0
Bacteria|Fusobacteria|Fusobacteriia|Fusobacteriales|Leptotrichiaceae	0	0	0	4.12819419025471e-05	0	2.75212946016981e-05	0	0	0	0
Bacteria|Fusobacteria|Fusobacteriia|Fusobacteriales|Leptotrichiaceae|Leptotrichia	0	0	0	4.12819419025471e-05	0	2.75212946016981e-05	0	0	0	0
Bacteria|Fusobacteria|Fusobacteriia|Fusobacteriales|Leptotrichiaceae|Leptotrichia|Leptotrichia_shahii	0	0	0	4.12819419025471e-05	0	2.75212946016981e-05	0	0	0	0
Bacteria|Gemmatimonadetes	8.25638838050942e-05	0.000632989775839055	0.000454101360928018	0	0.000151367120309339	0	6.88032365042452e-05	0.000110085178406792	5.50425892033961e-05	0.00444468907817424
Bacteria|Gemmatimonadetes|unidentified_Gemmatimonadetes	8.25638838050942e-05	0.000619229128538206	0.000454101360928018	0	0.000110085178406792	0	4.12819419025471e-05	0.000110085178406792	5.50425892033961e-05	0.00433460389976744
Bacteria|Gemmatimonadetes|unidentified_Gemmatimonadetes|Gemmatimonadales	8.25638838050942e-05	0.000619229128538206	0.000454101360928018	0	0.000110085178406792	0	4.12819419025471e-05	0.000110085178406792	5.50425892033961e-05	0.00433460389976744
Bacteria|Gemmatimonadetes|unidentified_Gemmatimonadetes|Gemmatimonadales|Gemmatimonadaceae	8.25638838050942e-05	0.000619229128538206	0.000454101360928018	0	0.000110085178406792	0	4.12819419025471e-05	0.000110085178406792	5.50425892033961e-05	0.00433460389976744
Bacteria|Gemmatimonadetes|unidentified_Gemmatimonadetes|Gemmatimonadales|Gemmatimonadaceae|Gemmatimonas	1.3760647300849e-05	0.000206409709512735	9.63245311059432e-05	0	5.50425892033961e-05	0	1.3760647300849e-05	0	0	0.0013760647300849
Bacteria|Gemmatimonadetes|unidentified_Gemmatimonadetes|Gemmatimonadales|Gemmatimonadaceae|Gemmatimonas|bacterium_Ellin5290	0	0	0	0	0	0	0	0	0	2.75212946016981e-05
Bacteria|Melainabacteria	0.0143385944874847	0.00152743185039424	0.000632989775839055	0.0781467160215217	0.00381169930233518	0.00352272570901735	0.000233931004114434	0.00134854343548321	0.00145862861389	0.000206409709512735
Bacteria|Melainabacteria|unidentified_Melainabacteria	1.3760647300849e-05	0	0	0	0.000536665244733112	0	0	0	2.75212946016981e-05	2.75212946016981e-05
Bacteria|Melainabacteria|unidentified_Melainabacteria|unidentified_Melainabacteria	1.3760647300849e-05	0	0	0	0.000536665244733112	0	0	0	2.75212946016981e-05	1.3760647300849e-05
Bacteria|Melainabacteria|unidentified_Melainabacteria|unidentified_Melainabacteria|unidentified_Melainabacteria	1.3760647300849e-05	0	0	0	0.000536665244733112	0	0	0	2.75212946016981e-05	1.3760647300849e-05
Bacteria|Melainabacteria|unidentified_Melainabacteria|unidentified_Melainabacteria|unidentified_Melainabacteria|unidentified_Melainabacteria	1.3760647300849e-05	0	0	0	0.000536665244733112	0	0	0	2.75212946016981e-05	1.3760647300849e-05
Bacteria|Melainabacteria|unidentified_Melainabacteria|unidentified_Melainabacteria|unidentified_Melainabacteria|unidentified_Melainabacteria|Candidatus_Gastranaerophilales_bacterium_Zag_111	1.3760647300849e-05	0	0	0	0	0	0	0	2.75212946016981e-05	1.3760647300849e-05
Bacteria|Melainabacteria|unidentified_Melainabacteria|unidentified_Melainabacteria|unidentified_Melainabacteria|unidentified_Melainabacteria|Clostridium_sp_K4410MGS-306	0	0	0	0	0.000536665244733112	0	0	0	0	0
Bacteria|Nitrospirae	0	4.12819419025471e-05	4.12819419025471e-05	0	0	0	0	2.75212946016981e-05	1.3760647300849e-05	0.000233931004114434
Bacteria|Nitrospirae|Nitrospira	0	4.12819419025471e-05	4.12819419025471e-05	0	0	0	0	2.75212946016981e-05	0	0.000233931004114434
Bacteria|Nitrospirae|Nitrospira|Nitrospirales	0	4.12819419025471e-05	4.12819419025471e-05	0	0	0	0	2.75212946016981e-05	0	0.000233931004114434
Bacteria|Nitrospirae|Nitrospira|Nitrospirales|Nitrospiraceae	0	4.12819419025471e-05	4.12819419025471e-05	0	0	0	0	2.75212946016981e-05	0	0.000233931004114434
Bacteria|Nitrospirae|Nitrospira|Nitrospirales|Nitrospiraceae|unidentified_Nitrospiraceae	0	2.75212946016981e-05	0	0	0	0	0	0	0	1.3760647300849e-05
Bacteria|Nitrospirae|Nitrospira|Nitrospirales|Nitrospiraceae|unidentified_Nitrospiraceae|Nitrospirae_bacterium_RIFCSPLOWO2_01_FULL_62_17	0	2.75212946016981e-05	0	0	0	0	0	0	0	1.3760647300849e-05
Bacteria|Oxyphotobacteria	0	0.000178888414911037	5.50425892033961e-05	4.12819419025471e-05	4.12819419025471e-05	5.50425892033961e-05	2.75212946016981e-05	2.75212946016981e-05	1.3760647300849e-05	0.000220170356813584
Bacteria|Oxyphotobacteria|unidentified_Oxyphotobacteria	0	0.000178888414911037	5.50425892033961e-05	4.12819419025471e-05	4.12819419025471e-05	5.50425892033961e-05	2.75212946016981e-05	2.75212946016981e-05	1.3760647300849e-05	0.000220170356813584
Bacteria|Oxyphotobacteria|unidentified_Oxyphotobacteria|Synechococcales	0	9.63245311059432e-05	0	2.75212946016981e-05	0	0	0	0	0	0
Bacteria|Oxyphotobacteria|unidentified_Oxyphotobacteria|unidentified_Oxyphotobacteria	0	8.25638838050942e-05	5.50425892033961e-05	1.3760647300849e-05	4.12819419025471e-05	5.50425892033961e-05	2.75212946016981e-05	2.75212946016981e-05	1.3760647300849e-05	0.000220170356813584
Bacteria|Oxyphotobacteria|unidentified_Oxyphotobacteria|unidentified_Oxyphotobacteria|unidentified_Oxyphotobacteria	0	8.25638838050942e-05	5.50425892033961e-05	1.3760647300849e-05	4.12819419025471e-05	5.50425892033961e-05	2.75212946016981e-05	2.75212946016981e-05	1.3760647300849e-05	0.000220170356813584
Bacteria|Oxyphotobacteria|unidentified_Oxyphotobacteria|unidentified_Oxyphotobacteria|unidentified_Oxyphotobacteria|unidentified_Oxyphotobacteria	0	8.25638838050942e-05	5.50425892033961e-05	1.3760647300849e-05	4.12819419025471e-05	5.50425892033961e-05	2.75212946016981e-05	2.75212946016981e-05	1.3760647300849e-05	0.000220170356813584
Bacteria|Oxyphotobacteria|unidentified_Oxyphotobacteria|unidentified_Oxyphotobacteria|unidentified_Oxyphotobacteria|unidentified_Oxyphotobacteria|Bambusa_oldhamii	0	2.75212946016981e-05	0	0	0	4.12819419025471e-05	0	0	0	2.75212946016981e-05
Bacteria|Oxyphotobacteria|unidentified_Oxyphotobacteria|unidentified_Oxyphotobacteria|unidentified_Oxyphotobacteria|unidentified_Oxyphotobacteria|Lolium_perenne	0	2.75212946016981e-05	4.12819419025471e-05	1.3760647300849e-05	4.12819419025471e-05	1.3760647300849e-05	2.75212946016981e-05	2.75212946016981e-05	1.3760647300849e-05	6.88032365042452e-05
Bacteria|Oxyphotobacteria|unidentified_Oxyphotobacteria|unidentified_Oxyphotobacteria|unidentified_Oxyphotobacteria|unidentified_Oxyphotobacteria|Planoglabratella_opercularis	0	1.3760647300849e-05	1.3760647300849e-05	0	0	0	0	0	0	8.25638838050942e-05
Bacteria|Planctomycetes	0	1.3760647300849e-05	0.000110085178406792	0	4.12819419025471e-05	0	2.75212946016981e-05	8.25638838050942e-05	0	0.000233931004114434
Bacteria|Planctomycetes|Phycisphaerae	0	0	8.25638838050942e-05	0	0	0	2.75212946016981e-05	0	0	0.000123845825707641
Bacteria|Planctomycetes|Phycisphaerae|Tepidisphaerales	0	0	2.75212946016981e-05	0	0	0	2.75212946016981e-05	0	0	5.50425892033961e-05
Bacteria|Planctomycetes|Planctomycetacia	0	1.3760647300849e-05	2.75212946016981e-05	0	4.12819419025471e-05	0	0	2.75212946016981e-05	0	0.000110085178406792
Bacteria|Planctomycetes|Planctomycetacia|Planctomycetales	0	0	0	0	0	0	0	0	0	2.75212946016981e-05
Bacteria|Planctomycetes|Planctomycetacia|unidentified_Planctomycetacia	0	1.3760647300849e-05	2.75212946016981e-05	0	4.12819419025471e-05	0	0	2.75212946016981e-05	0	1.3760647300849e-05
Bacteria|Planctomycetes|Planctomycetacia|unidentified_Planctomycetacia|Gemmataceae	0	0	0	0	0	0	0	2.75212946016981e-05	0	0
Bacteria|Planctomycetes|Planctomycetacia|unidentified_Planctomycetacia|Isosphaeraceae	0	1.3760647300849e-05	2.75212946016981e-05	0	4.12819419025471e-05	0	0	0	0	1.3760647300849e-05
Bacteria|Planctomycetes|Planctomycetacia|unidentified_Planctomycetacia|Isosphaeraceae|Aquisphaera	0	1.3760647300849e-05	0	0	0	0	0	0	0	1.3760647300849e-05
Bacteria|Planctomycetes|Planctomycetacia|unidentified_Planctomycetacia|Isosphaeraceae|Singulisphaera	0	0	2.75212946016981e-05	0	4.12819419025471e-05	0	0	0	0	0
Bacteria|Proteobacteria	0.0144211583712898	0.0283194121451474	0.0261865118135158	0.00754083472086527	0.00690784494502621	0.347937967001968	0.240095774105214	0.406806016155001	0.320719406640889	0.614261534862602
Bacteria|Proteobacteria|Alphaproteobacteria	0.00196777256402141	0.00287597528587745	0.00240811327764858	0.00388050253883943	0.00110085178406792	8.25638838050942e-05	0.000605468481237357	0.00308238499539018	0.0007017930123433	0.0159073082797815
Bacteria|Proteobacteria|Alphaproteobacteria|Caulobacterales	4.12819419025471e-05	6.88032365042452e-05	9.63245311059432e-05	0	9.63245311059432e-05	0	0	0.000206409709512735	0	0.000357776829822075
Bacteria|Proteobacteria|Alphaproteobacteria|Caulobacterales|Caulobacteraceae	4.12819419025471e-05	5.50425892033961e-05	9.63245311059432e-05	0	9.63245311059432e-05	0	0	0.000178888414911037	0	0.000357776829822075
Bacteria|Proteobacteria|Alphaproteobacteria|Caulobacterales|Caulobacteraceae|Caulobacter	0	0	0	0	0	0	0	4.12819419025471e-05	0	0
Bacteria|Proteobacteria|Alphaproteobacteria|Caulobacterales|Caulobacteraceae|Caulobacter|Caulobacter_sp	0	0	0	0	0	0	0	4.12819419025471e-05	0	0
Bacteria|Proteobacteria|Alphaproteobacteria|Caulobacterales|Caulobacteraceae|Phenylobacterium	1.3760647300849e-05	5.50425892033961e-05	2.75212946016981e-05	0	5.50425892033961e-05	0	0	0.000110085178406792	0	9.63245311059432e-05
Bacteria|Proteobacteria|Alphaproteobacteria|Caulobacterales|Hyphomonadaceae	0	1.3760647300849e-05	0	0	0	0	0	2.75212946016981e-05	0	0
Bacteria|Proteobacteria|Alphaproteobacteria|Caulobacterales|Hyphomonadaceae|Hellea	0	1.3760647300849e-05	0	0	0	0	0	0	0	0
Bacteria|Proteobacteria|Alphaproteobacteria|Micropepsales	8.25638838050942e-05	0.00042658006632632	0.000371537477122924	0	0.000233931004114434	0	0	0.000206409709512735	6.88032365042452e-05	0.00364657153472499
Bacteria|Proteobacteria|Alphaproteobacteria|Micropepsales|Micropepsaceae	8.25638838050942e-05	0.00042658006632632	0.000371537477122924	0	0.000233931004114434	0	0	0.000206409709512735	6.88032365042452e-05	0.00364657153472499
Bacteria|Proteobacteria|Alphaproteobacteria|Micropepsales|Micropepsaceae|Micropepsis	0	0	4.12819419025471e-05	0	0	0	0	0	0	1.3760647300849e-05
Bacteria|Proteobacteria|Alphaproteobacteria|Micropepsales|Micropepsaceae|unidentified_Micropepsaceae	0	1.3760647300849e-05	2.75212946016981e-05	0	2.75212946016981e-05	0	0	9.63245311059432e-05	0	0.000674271717741603
Bacteria|Proteobacteria|Alphaproteobacteria|Micropepsales|Micropepsaceae|unidentified_Micropepsaceae|bacterium_Ellin329	0	1.3760647300849e-05	2.75212946016981e-05	0	2.75212946016981e-05	0	0	9.63245311059432e-05	0	0.000522904597432263
Bacteria|Proteobacteria|Alphaproteobacteria|Micropepsales|Micropepsaceae|unidentified_Micropepsaceae|bacterium_enrichment_culture_clone_auto2_4W	0	0	0	0	0	0	0	0	0	0.000151367120309339
Bacteria|Proteobacteria|Alphaproteobacteria|Rhizobiales	0.000261452298716132	0.000894442074555187	0.000495383302830565	0.000110085178406792	0.000302734240618679	1.3760647300849e-05	0.000247691651415283	0.000866920779953489	0.000151367120309339	0.00498135432290735
Bacteria|Proteobacteria|Alphaproteobacteria|Rhizobiales|Beijerinckiaceae	0	0	2.75212946016981e-05	0	0	0	0	0	0	0
Bacteria|Proteobacteria|Alphaproteobacteria|Rhizobiales|Hyphomicrobiaceae	0	0	0	0	0	0	0	4.12819419025471e-05	0	0.000178888414911037
Bacteria|Proteobacteria|Alphaproteobacteria|Rhizobiales|Hyphomicrobiaceae|Hyphomicrobium	0	0	0	0	0	0	0	0	0	0.000165127767610188
Bacteria|Proteobacteria|Alphaproteobacteria|Rhizobiales|Hyphomicrobiaceae|Pedomicrobium	0	0	0	0	0	0	0	4.12819419025471e-05	0	1.3760647300849e-05
Bacteria|Proteobacteria|Alphaproteobacteria|Rhizobiales|Rhizobiaceae	0	4.12819419025471e-05	5.50425892033961e-05	8.25638838050942e-05	0.000206409709512735	0	0.000110085178406792	5.50425892033961e-05	4.12819419025471e-05	0.00013760647300849
Bacteria|Proteobacteria|Alphaproteobacteria|Rhizobiales|Rhizobiaceae|Brucella	0	0	0	0	0	0	0	0	0	2.75212946016981e-05
Bacteria|Proteobacteria|Alphaproteobacteria|Rhizobiales|Rhizobiaceae|Phyllobacterium	0	4.12819419025471e-05	5.50425892033961e-05	8.25638838050942e-05	0.000206409709512735	0	0.000110085178406792	1.3760647300849e-05	4.12819419025471e-05	0.000110085178406792
Bacteria|Proteobacteria|Alphaproteobacteria|Rhizobiales|Xanthobacteraceae	0.000178888414911037	0.000674271717741602	0.00028897359331783	0	9.63245311059432e-05	1.3760647300849e-05	0.000110085178406792	0.000591707833936508	8.25638838050942e-05	0.00348144376711481
Bacteria|Proteobacteria|Alphaproteobacteria|Rhizobiales|Xanthobacteraceae|Bradyrhizobium	4.12819419025471e-05	0.000302734240618679	6.88032365042452e-05	0	4.12819419025471e-05	0	9.63245311059432e-05	0.000220170356813585	1.3760647300849e-05	0.00134854343548321
Bacteria|Proteobacteria|Alphaproteobacteria|Rhizobiales|Xanthobacteraceae|Pseudolabrys	8.25638838050942e-05	0.000275212946016981	0.000206409709512735	0	4.12819419025471e-05	0	0	4.12819419025471e-05	6.88032365042452e-05	0.00144486796658915
Bacteria|Proteobacteria|Alphaproteobacteria|Rhizobiales|Xanthobacteraceae|Rhodoplanes	2.75212946016981e-05	1.3760647300849e-05	0	0	0	0	0	0	0	0.000206409709512735
Bacteria|Proteobacteria|Alphaproteobacteria|Rhizobiales|unidentified_Rhizobiales	1.3760647300849e-05	4.12819419025471e-05	0	0	0	0	0	2.75212946016981e-05	2.75212946016981e-05	0.000151367120309339
Bacteria|Proteobacteria|Alphaproteobacteria|Rhizobiales|unidentified_Rhizobiales|Bauldia	1.3760647300849e-05	0	0	0	0	0	0	2.75212946016981e-05	0	0.00013760647300849
Bacteria|Proteobacteria|Alphaproteobacteria|Rhizobiales|unidentified_Rhizobiales|Devosia	0	4.12819419025471e-05	0	0	0	0	0	0	2.75212946016981e-05	1.3760647300849e-05
Bacteria|Proteobacteria|Alphaproteobacteria|Rhodospirillales	0.00110085178406792	0.000316494887919528	0.000509143950131414	0.00371537477122924	0.00013760647300849	1.3760647300849e-05	0.00013760647300849	4.12819419025471e-05	0	0.000495383302830565
Bacteria|Proteobacteria|Alphaproteobacteria|Rhodospirillales|Rhodospirillaceae	1.3760647300849e-05	0	4.12819419025471e-05	0	1.3760647300849e-05	0	0	1.3760647300849e-05	0	0.000302734240618679
Bacteria|Proteobacteria|Alphaproteobacteria|Rhodospirillales|unidentified_Rhodospirillales	1.3760647300849e-05	0	0	0	4.12819419025471e-05	0	0	0	0	0.000165127767610188
Bacteria|Proteobacteria|Alphaproteobacteria|Rhodospirillales|unidentified_Rhodospirillales|Telmatospirillum	1.3760647300849e-05	0	0	0	4.12819419025471e-05	0	0	0	0	0.000165127767610188
Bacteria|Proteobacteria|Alphaproteobacteria|Rickettsiales	0.00028897359331783	0.000165127767610188	0.000261452298716132	0	0	4.12819419025471e-05	0	0	0.000165127767610188	6.88032365042452e-05
Bacteria|Proteobacteria|Alphaproteobacteria|Rickettsiales|unidentified_Rickettsiales	0.00028897359331783	0.000165127767610188	0.000261452298716132	0	0	4.12819419025471e-05	0	0	0.000165127767610188	6.88032365042452e-05
Bacteria|Proteobacteria|Alphaproteobacteria|Rickettsiales|unidentified_Rickettsiales|unidentified_Rickettsiales	0.00028897359331783	0.000165127767610188	0.000261452298716132	0	0	4.12819419025471e-05	0	0	0.000165127767610188	6.88032365042452e-05
Bacteria|Proteobacteria|Alphaproteobacteria|Sphingomonadales	5.50425892033961e-05	0.000247691651415283	9.63245311059432e-05	5.50425892033961e-05	8.25638838050942e-05	1.3760647300849e-05	0.000151367120309339	0.000385298124423773	8.25638838050942e-05	0.000811878190750093
Bacteria|Proteobacteria|Alphaproteobacteria|Sphingomonadales|Sphingomonadaceae	5.50425892033961e-05	0.000247691651415283	9.63245311059432e-05	5.50425892033961e-05	8.25638838050942e-05	1.3760647300849e-05	0.000151367120309339	0.000385298124423773	8.25638838050942e-05	0.000811878190750093
Bacteria|Proteobacteria|Alphaproteobacteria|Sphingomonadales|Sphingomonadaceae|Altererythrobacter	0	0	0	0	1.3760647300849e-05	0	0	4.12819419025471e-05	0	1.3760647300849e-05
Bacteria|Proteobacteria|Alphaproteobacteria|Sphingomonadales|Sphingomonadaceae|Novosphingobium	0	1.3760647300849e-05	0	0	0	0	0	5.50425892033961e-05	0	0
Bacteria|Proteobacteria|Alphaproteobacteria|Sphingomonadales|Sphingomonadaceae|Sphingomonas	5.50425892033961e-05	0.000233931004114434	5.50425892033961e-05	5.50425892033961e-05	6.88032365042452e-05	1.3760647300849e-05	0.000151367120309339	0.000247691651415283	8.25638838050942e-05	0.000729314306944999
Bacteria|Proteobacteria|Alphaproteobacteria|Sphingomonadales|Sphingomonadaceae|Sphingomonas|Sphingomonas_leidyi	5.50425892033961e-05	6.88032365042452e-05	2.75212946016981e-05	5.50425892033961e-05	1.3760647300849e-05	1.3760647300849e-05	0.000110085178406792	5.50425892033961e-05	6.88032365042452e-05	0
Bacteria|Proteobacteria|Alphaproteobacteria|unidentified_Alphaproteobacteria	0.00013760647300849	0.000605468481237357	0.000536665244733112	0	0.000247691651415283	0	6.88032365042452e-05	0.0013760647300849	0.000233931004114434	0.0049951149702082
Bacteria|Proteobacteria|Alphaproteobacteria|unidentified_Alphaproteobacteria|Acetobacteraceae	5.50425892033961e-05	6.88032365042452e-05	6.88032365042452e-05	0	0	0	2.75212946016981e-05	9.63245311059432e-05	2.75212946016981e-05	0.000660511070440753
Bacteria|Proteobacteria|Alphaproteobacteria|unidentified_Alphaproteobacteria|Acetobacteraceae|Acidisoma	0	0	4.12819419025471e-05	0	0	0	0	0	0	8.25638838050942e-05
Bacteria|Proteobacteria|Alphaproteobacteria|unidentified_Alphaproteobacteria|Acetobacteraceae|Rhodopila	5.50425892033961e-05	0	2.75212946016981e-05	0	0	0	0	0	0	4.12819419025471e-05
Bacteria|Proteobacteria|Alphaproteobacteria|unidentified_Alphaproteobacteria|unidentified_Alphaproteobacteria	8.25638838050942e-05	0.000536665244733112	0.00042658006632632	0	0.000247691651415283	0	4.12819419025471e-05	0.00127974019897896	0.000178888414911037	0.00410067289565301
Bacteria|Proteobacteria|Alphaproteobacteria|unidentified_Alphaproteobacteria|unidentified_Alphaproteobacteria|Inquilinus	0	0	0	0	0	0	0	0	0	4.12819419025471e-05
Bacteria|Proteobacteria|Alphaproteobacteria|unidentified_Alphaproteobacteria|unidentified_Alphaproteobacteria|Reyranella	0	0.000123845825707641	8.25638838050942e-05	0	5.50425892033961e-05	0	0	4.12819419025471e-05	4.12819419025471e-05	0.000522904597432263
Bacteria|Proteobacteria|Alphaproteobacteria|unidentified_Alphaproteobacteria|unidentified_Alphaproteobacteria|unidentified_Alphaproteobacteria	2.75212946016981e-05	0.000123845825707641	1.3760647300849e-05	0	4.12819419025471e-05	0	1.3760647300849e-05	0.000123845825707641	0	0.000798117543449244
Bacteria|Proteobacteria|Alphaproteobacteria|unidentified_Alphaproteobacteria|unidentified_Alphaproteobacteria|unidentified_Alphaproteobacteria|Rhodospirillaceae_bacterium_L34	2.75212946016981e-05	0.000123845825707641	1.3760647300849e-05	0	4.12819419025471e-05	0	0	8.25638838050942e-05	0	0.000646750423139904
Bacteria|Proteobacteria|Deltaproteobacteria	0.000770596248847546	0.00242187392494943	0.00396306642264452	0.000509143950131414	0.00145862861389	0.00013760647300849	0.00028897359331783	0.000839399485351791	0.000165127767610188	0.00425204001596235
Bacteria|Proteobacteria|Deltaproteobacteria|Bdellovibrionales	5.50425892033961e-05	9.63245311059432e-05	4.12819419025471e-05	0	0	0	0	0	1.3760647300849e-05	0.000330255535220377
Bacteria|Proteobacteria|Deltaproteobacteria|Bdellovibrionales|Bdellovibrionaceae	5.50425892033961e-05	9.63245311059432e-05	4.12819419025471e-05	0	0	0	0	0	1.3760647300849e-05	0.000330255535220377
Bacteria|Proteobacteria|Deltaproteobacteria|Bdellovibrionales|Bdellovibrionaceae|Bdellovibrio	5.50425892033961e-05	9.63245311059432e-05	4.12819419025471e-05	0	0	0	0	0	1.3760647300849e-05	0.000330255535220377
Bacteria|Proteobacteria|Deltaproteobacteria|Bdellovibrionales|Bdellovibrionaceae|Bdellovibrio|Bdellovibrio_bacteriovorus	0	2.75212946016981e-05	0	0	0	0	0	0	1.3760647300849e-05	0
Bacteria|Proteobacteria|Deltaproteobacteria|Bdellovibrionales|Bdellovibrionaceae|Bdellovibrio|Bdellovibrionales_bacterium_RBG_16_40_8	0	0	0	0	0	0	0	0	0	1.3760647300849e-05
Bacteria|Proteobacteria|Deltaproteobacteria|Desulfarculales	2.75212946016981e-05	2.75212946016981e-05	2.75212946016981e-05	0	0	0	0	0	0	0.00013760647300849
Bacteria|Proteobacteria|Deltaproteobacteria|Desulfarculales|Desulfarculaceae	2.75212946016981e-05	2.75212946016981e-05	2.75212946016981e-05	0	0	0	0	0	0	0.00013760647300849
Bacteria|Proteobacteria|Deltaproteobacteria|Desulfovibrionales	0.00056418653933481	0.00194025126941971	0.00141734667198745	0.000509143950131414	0.0014035860246866	0.00013760647300849	0.000275212946016981	9.63245311059432e-05	5.50425892033961e-05	0.000275212946016981
Bacteria|Proteobacteria|Deltaproteobacteria|Desulfovibrionales|Desulfomicrobiaceae	0	1.3760647300849e-05	0.000192649062211886	0	0	0	0	0	0	8.25638838050942e-05
Bacteria|Proteobacteria|Deltaproteobacteria|Desulfovibrionales|Desulfomicrobiaceae|Desulfomicrobium	0	1.3760647300849e-05	0.000192649062211886	0	0	0	0	0	0	8.25638838050942e-05
Bacteria|Proteobacteria|Deltaproteobacteria|Desulfovibrionales|Desulfovibrionaceae	0.00056418653933481	0.00192649062211886	0.00122469760977556	0.000509143950131414	0.0014035860246866	0.00013760647300849	0.000275212946016981	9.63245311059432e-05	5.50425892033961e-05	0.000192649062211886
Bacteria|Proteobacteria|Deltaproteobacteria|Desulfovibrionales|Desulfovibrionaceae|Bilophila	0.000509143950131414	0.00156871379229679	0.00110085178406792	0.000440340713627169	0.00138982537738575	6.88032365042452e-05	1.3760647300849e-05	2.75212946016981e-05	0	5.50425892033961e-05
Bacteria|Proteobacteria|Deltaproteobacteria|Desulfovibrionales|Desulfovibrionaceae|Desulfovibrio	0	8.25638838050942e-05	0.000110085178406792	0	0	0	0	0	0	9.63245311059432e-05
Bacteria|Proteobacteria|Deltaproteobacteria|Desulfovibrionales|Desulfovibrionaceae|Desulfovibrio|Desulfovibrio_sp_enrichment_culture_clone_06-1235251-126	0	0	0.000110085178406792	0	0	0	0	0	0	2.75212946016981e-05
Bacteria|Proteobacteria|Deltaproteobacteria|Desulfuromonadales	0	0	0.000275212946016981	0	2.75212946016981e-05	0	0	0	0	4.12819419025471e-05
Bacteria|Proteobacteria|Deltaproteobacteria|Desulfuromonadales|Geobacteraceae	0	0	0.000275212946016981	0	2.75212946016981e-05	0	0	0	0	4.12819419025471e-05
Bacteria|Proteobacteria|Deltaproteobacteria|Desulfuromonadales|Geobacteraceae|Geobacter	0	0	0.000275212946016981	0	2.75212946016981e-05	0	0	0	0	4.12819419025471e-05
Bacteria|Proteobacteria|Deltaproteobacteria|Myxococcales	1.3760647300849e-05	0.000192649062211886	0.000233931004114434	0	0	0	0	0.000302734240618679	5.50425892033961e-05	0.00127974019897896
Bacteria|Proteobacteria|Deltaproteobacteria|Myxococcales|Archangiaceae	0	0	0	0	0	0	0	0	0	2.75212946016981e-05
Bacteria|Proteobacteria|Deltaproteobacteria|Myxococcales|Archangiaceae|Anaeromyxobacter	0	0	0	0	0	0	0	0	0	2.75212946016981e-05
Bacteria|Proteobacteria|Deltaproteobacteria|Myxococcales|Haliangiaceae	0	6.88032365042452e-05	0	0	0	0	0	2.75212946016981e-05	0	0.000454101360928018
Bacteria|Proteobacteria|Deltaproteobacteria|Myxococcales|Haliangiaceae|Haliangium	0	6.88032365042452e-05	0	0	0	0	0	2.75212946016981e-05	0	0.000454101360928018
Bacteria|Proteobacteria|Deltaproteobacteria|Myxococcales|Myxococcaceae	1.3760647300849e-05	5.50425892033961e-05	0	0	0	0	0	0	1.3760647300849e-05	8.25638838050942e-05
Bacteria|Proteobacteria|Deltaproteobacteria|Myxococcales|Myxococcaceae|Myxococcus	0	4.12819419025471e-05	0	0	0	0	0	0	0	0
Bacteria|Proteobacteria|Deltaproteobacteria|Myxococcales|Polyangiaceae	0	2.75212946016981e-05	8.25638838050942e-05	0	0	0	0	9.63245311059432e-05	0	0.000509143950131414
Bacteria|Proteobacteria|Deltaproteobacteria|Myxococcales|Polyangiaceae|Pajaroellobacter	0	2.75212946016981e-05	8.25638838050942e-05	0	0	0	0	9.63245311059432e-05	0	0.000509143950131414
Bacteria|Proteobacteria|Deltaproteobacteria|Myxococcales|Sandaracinaceae	0	0	0	0	0	0	0	0	0	9.63245311059432e-05
Bacteria|Proteobacteria|Deltaproteobacteria|Oligoflexales	0	0	0	0	0	0	1.3760647300849e-05	8.25638838050942e-05	0	0.000110085178406792
Bacteria|Proteobacteria|Deltaproteobacteria|Oligoflexales|Oligoflexaceae	0	0	0	0	0	0	0	0	0	2.75212946016981e-05
Bacteria|Proteobacteria|Deltaproteobacteria|Syntrophobacterales	2.75212946016981e-05	8.25638838050942e-05	0.00163751702880103	0	0	0	0	0	2.75212946016981e-05	0.0007017930123433
Bacteria|Proteobacteria|Deltaproteobacteria|Syntrophobacterales|Syntrophaceae	0	2.75212946016981e-05	0.00042658006632632	0	0	0	0	0	0	0.000261452298716132
Bacteria|Proteobacteria|Deltaproteobacteria|Syntrophobacterales|Syntrophaceae|Smithella	0	0	0.000192649062211886	0	0	0	0	0	0	0.000206409709512735
Bacteria|Proteobacteria|Deltaproteobacteria|Syntrophobacterales|Syntrophaceae|Syntrophus	0	1.3760647300849e-05	0.000151367120309339	0	0	0	0	0	0	0
Bacteria|Proteobacteria|Deltaproteobacteria|Syntrophobacterales|Syntrophobacteraceae	2.75212946016981e-05	5.50425892033961e-05	0.00121093696247471	0	0	0	0	0	2.75212946016981e-05	0.000440340713627169
Bacteria|Proteobacteria|Deltaproteobacteria|Syntrophobacterales|Syntrophobacteraceae|Syntrophobacter	1.3760647300849e-05	2.75212946016981e-05	0.000247691651415283	0	0	0	0	0	0	9.63245311059432e-05
Bacteria|Proteobacteria|Deltaproteobacteria|unidentified_Deltaproteobacteria	1.3760647300849e-05	0	0.000206409709512735	0	2.75212946016981e-05	0	0	0	0	8.25638838050942e-05
Bacteria|Proteobacteria|Deltaproteobacteria|unidentified_Deltaproteobacteria|Syntrophorhabdaceae	1.3760647300849e-05	0	0.000110085178406792	0	0	0	0	0	0	5.50425892033961e-05
Bacteria|Proteobacteria|Deltaproteobacteria|unidentified_Deltaproteobacteria|Syntrophorhabdaceae|Syntrophorhabdus	1.3760647300849e-05	0	0.000110085178406792	0	0	0	0	0	0	5.50425892033961e-05
Bacteria|Proteobacteria|Deltaproteobacteria|unidentified_Deltaproteobacteria|unidentified_Deltaproteobacteria	0	0	9.63245311059432e-05	0	2.75212946016981e-05	0	0	0	0	2.75212946016981e-05
Bacteria|Proteobacteria|Deltaproteobacteria|unidentified_Deltaproteobacteria|unidentified_Deltaproteobacteria|unidentified_Deltaproteobacteria	0	0	9.63245311059432e-05	0	2.75212946016981e-05	0	0	0	0	2.75212946016981e-05
Bacteria|Proteobacteria|Deltaproteobacteria|unidentified_Deltaproteobacteria|unidentified_Deltaproteobacteria|unidentified_Deltaproteobacteria|Actinobacteria_bacterium_RBG_13_63_9	0	0	2.75212946016981e-05	0	2.75212946016981e-05	0	0	0	0	0
Bacteria|Proteobacteria|Deltaproteobacteria|unidentified_Deltaproteobacteria|unidentified_Deltaproteobacteria|unidentified_Deltaproteobacteria|Deltaproteobacteria_bacterium_CSP1-8	0	0	6.88032365042452e-05	0	0	0	0	0	0	2.75212946016981e-05
Bacteria|Proteobacteria|Gammaproteobacteria	0.0116277469692174	0.0229389990505154	0.0196777256402142	0.00315118823189443	0.00434836454706829	0.347717796645154	0.239187571383358	0.402842949732356	0.319852485860935	0.593689367147831
Bacteria|Proteobacteria|Gammaproteobacteria|Acidiferrobacterales	5.50425892033961e-05	4.12819419025471e-05	0.000123845825707641	0	2.75212946016981e-05	0	1.3760647300849e-05	0	0.000110085178406792	0.000701793012343301
Bacteria|Proteobacteria|Gammaproteobacteria|Acidiferrobacterales|Acidiferrobacteraceae	5.50425892033961e-05	4.12819419025471e-05	0.000123845825707641	0	2.75212946016981e-05	0	1.3760647300849e-05	0	0.000110085178406792	0.000701793012343301
Bacteria|Proteobacteria|Gammaproteobacteria|Acidiferrobacterales|Acidiferrobacteraceae|Sulfurifustis	5.50425892033961e-05	4.12819419025471e-05	9.63245311059432e-05	0	2.75212946016981e-05	0	1.3760647300849e-05	0	9.63245311059432e-05	0.000605468481237357
Bacteria|Proteobacteria|Gammaproteobacteria|Aeromonadales	0	2.75212946016981e-05	4.12819419025471e-05	1.3760647300849e-05	0	0	5.50425892033961e-05	0	0	1.3760647300849e-05
Bacteria|Proteobacteria|Gammaproteobacteria|Aeromonadales|Succinivibrionaceae	0	2.75212946016981e-05	4.12819419025471e-05	1.3760647300849e-05	0	0	5.50425892033961e-05	0	0	1.3760647300849e-05
Bacteria|Proteobacteria|Gammaproteobacteria|Aeromonadales|Succinivibrionaceae|Anaerobiospirillum	0	0	4.12819419025471e-05	0	0	0	0	0	0	1.3760647300849e-05
Bacteria|Proteobacteria|Gammaproteobacteria|Aeromonadales|Succinivibrionaceae|Anaerobiospirillum|Anaerobiospirillum_succiniciproducens	0	0	4.12819419025471e-05	0	0	0	0	0	0	1.3760647300849e-05
Bacteria|Proteobacteria|Gammaproteobacteria|Aeromonadales|Succinivibrionaceae|Succinivibrio	0	2.75212946016981e-05	0	1.3760647300849e-05	0	0	5.50425892033961e-05	0	0	0
Bacteria|Proteobacteria|Gammaproteobacteria|Arenicellales	0	4.12819419025471e-05	0	0	0	0	0	0	0	0
Bacteria|Proteobacteria|Gammaproteobacteria|Arenicellales|Arenicellaceae	0	4.12819419025471e-05	0	0	0	0	0	0	0	0
Bacteria|Proteobacteria|Gammaproteobacteria|Cellvibrionales	0	2.75212946016981e-05	0	0	0	0	0	0	0	0
Bacteria|Proteobacteria|Gammaproteobacteria|Cellvibrionales|Porticoccaceae	0	2.75212946016981e-05	0	0	0	0	0	0	0	0
Bacteria|Proteobacteria|Gammaproteobacteria|Enterobacteriales	0.00796741478719159	0.0186181557980487	0.0135955195332389	0.00155495314499594	0.00261452298716132	0.342268580314018	0.230490842289221	0.385435730896781	0.299610573681386	0.57358506144129
Bacteria|Proteobacteria|Gammaproteobacteria|Enterobacteriales|Enterobacteriaceae	0.00796741478719159	0.0186181557980487	0.0135955195332389	0.00155495314499594	0.00261452298716132	0.342268580314018	0.230490842289221	0.385435730896781	0.299610573681386	0.57358506144129
Bacteria|Proteobacteria|Gammaproteobacteria|Enterobacteriales|Enterobacteriaceae|Morganella	0	0	0	0	0	0	0	0	0	5.50425892033961e-05
Bacteria|Proteobacteria|Gammaproteobacteria|Enterobacteriales|Enterobacteriaceae|Proteus	5.50425892033961e-05	0.000110085178406792	0.000151367120309339	1.3760647300849e-05	9.63245311059432e-05	8.25638838050942e-05	0.000591707833936508	0.0670693949443382	0.00229802809924179	0.000123845825707641
Bacteria|Proteobacteria|Gammaproteobacteria|Enterobacteriales|Enterobacteriaceae|unidentified_Enterobacteriaceae	0.00334383729410631	0.00714177594914065	0.00473366267149207	0.000674271717741603	0.00183016609101292	0.254420607945398	0.157008985702687	0.109493470572856	0.0905450592395866	0.422506914725269
Bacteria|Proteobacteria|Gammaproteobacteria|Enterobacteriales|Enterobacteriaceae|unidentified_Enterobacteriaceae|Escherichia_coli	0.00334383729410631	0.00714177594914065	0.00473366267149207	0.000674271717741603	0.00183016609101292	0.254420607945398	0.157008985702687	0.109493470572856	0.0905450592395866	0.422506914725269
Bacteria|Proteobacteria|Gammaproteobacteria|Oceanospirillales	0	2.75212946016981e-05	0	0	0	0	0	0	0	0
Bacteria|Proteobacteria|Gammaproteobacteria|Oceanospirillales|Litoricolaceae	0	2.75212946016981e-05	0	0	0	0	0	0	0	0
Bacteria|Proteobacteria|Gammaproteobacteria|Oceanospirillales|Litoricolaceae|Litoricola	0	2.75212946016981e-05	0	0	0	0	0	0	0	0
Bacteria|Proteobacteria|Gammaproteobacteria|Pasteurellales	0	4.12819419025471e-05	1.3760647300849e-05	0	0	2.75212946016981e-05	4.12819419025471e-05	9.63245311059432e-05	2.75212946016981e-05	4.12819419025471e-05
Bacteria|Proteobacteria|Gammaproteobacteria|Pasteurellales|Pasteurellaceae	0	4.12819419025471e-05	1.3760647300849e-05	0	0	2.75212946016981e-05	4.12819419025471e-05	9.63245311059432e-05	2.75212946016981e-05	4.12819419025471e-05
Bacteria|Proteobacteria|Gammaproteobacteria|Pasteurellales|Pasteurellaceae|Actinobacillus	0	4.12819419025471e-05	1.3760647300849e-05	0	0	0	4.12819419025471e-05	0	0	0
Bacteria|Proteobacteria|Gammaproteobacteria|Pseudomonadales	1.3760647300849e-05	0.000206409709512735	0.00013760647300849	0	6.88032365042452e-05	0.000371537477122924	0.000178888414911037	0.000495383302830565	0.00116965502057217	0.000316494887919528
Bacteria|Proteobacteria|Gammaproteobacteria|Pseudomonadales|Moraxellaceae	0	0.000151367120309339	9.63245311059432e-05	0	2.75212946016981e-05	0.000275212946016981	8.25638838050942e-05	4.12819419025471e-05	0.00105956984216538	0.00013760647300849
Bacteria|Proteobacteria|Gammaproteobacteria|Pseudomonadales|Moraxellaceae|Acinetobacter	0	0.00013760647300849	9.63245311059432e-05	0	2.75212946016981e-05	0.000275212946016981	8.25638838050942e-05	4.12819419025471e-05	0.00105956984216538	8.25638838050942e-05
Bacteria|Proteobacteria|Gammaproteobacteria|Pseudomonadales|Moraxellaceae|Cavicella	0	0	0	0	0	0	0	0	0	1.3760647300849e-05
Bacteria|Proteobacteria|Gammaproteobacteria|Pseudomonadales|Pseudomonadaceae	1.3760647300849e-05	5.50425892033961e-05	4.12819419025471e-05	0	4.12819419025471e-05	9.63245311059432e-05	9.63245311059432e-05	0.000454101360928018	0.000110085178406792	0.000178888414911037
Bacteria|Proteobacteria|Gammaproteobacteria|Pseudomonadales|Pseudomonadaceae|Pseudomonas	1.3760647300849e-05	5.50425892033961e-05	4.12819419025471e-05	0	4.12819419025471e-05	9.63245311059432e-05	9.63245311059432e-05	0.000454101360928018	0.000110085178406792	0.000178888414911037
Bacteria|Proteobacteria|Gammaproteobacteria|Pseudomonadales|Pseudomonadaceae|Pseudomonas|Pseudomonas_citronellolis	0	0	1.3760647300849e-05	0	0	0	0	0	0	2.75212946016981e-05
Bacteria|Proteobacteria|Gammaproteobacteria|Pseudomonadales|Pseudomonadaceae|Pseudomonas|Pseudomonas_otitidis	0	0	0	0	0	0	0	4.12819419025471e-05	1.3760647300849e-05	0
Bacteria|Proteobacteria|Gammaproteobacteria|Salinisphaerales	0	0	0	0	1.3760647300849e-05	0	0	5.50425892033961e-05	0	8.25638838050942e-05
Bacteria|Proteobacteria|Gammaproteobacteria|Salinisphaerales|Solimonadaceae	0	0	0	0	0	0	0	5.50425892033961e-05	0	2.75212946016981e-05
Bacteria|Proteobacteria|Gammaproteobacteria|Salinisphaerales|Solimonadaceae|Nevskia	0	0	0	0	0	0	0	5.50425892033961e-05	0	2.75212946016981e-05
Bacteria|Proteobacteria|Gammaproteobacteria|Vibrionales	0	2.75212946016981e-05	0	0	0	0	0	0	1.3760647300849e-05	1.3760647300849e-05
Bacteria|Proteobacteria|Gammaproteobacteria|Vibrionales|Vibrionaceae	0	2.75212946016981e-05	0	0	0	0	0	0	1.3760647300849e-05	1.3760647300849e-05
Bacteria|Proteobacteria|Gammaproteobacteria|Vibrionales|Vibrionaceae|Vibrio	0	2.75212946016981e-05	0	0	0	0	0	0	1.3760647300849e-05	1.3760647300849e-05
Bacteria|Proteobacteria|Gammaproteobacteria|Xanthomonadales	1.3760647300849e-05	0.000275212946016981	0.000123845825707641	4.12819419025471e-05	0.000123845825707641	2.75212946016981e-05	0.000165127767610188	0.000385298124423773	2.75212946016981e-05	0.00184392673831377
Bacteria|Proteobacteria|Gammaproteobacteria|Xanthomonadales|Rhodanobacteraceae	0	4.12819419025471e-05	1.3760647300849e-05	0	4.12819419025471e-05	0	4.12819419025471e-05	4.12819419025471e-05	0	0.00028897359331783
Bacteria|Proteobacteria|Gammaproteobacteria|Xanthomonadales|Rhodanobacteraceae|Dokdonella	0	0	1.3760647300849e-05	0	0	0	4.12819419025471e-05	0	0	1.3760647300849e-05
Bacteria|Proteobacteria|Gammaproteobacteria|Xanthomonadales|Rhodanobacteraceae|Dyella	0	1.3760647300849e-05	0	0	0	0	0	0	0	1.3760647300849e-05
Bacteria|Proteobacteria|Gammaproteobacteria|Xanthomonadales|Rhodanobacteraceae|Dyella|Dyella_japonica	0	1.3760647300849e-05	0	0	0	0	0	0	0	1.3760647300849e-05
Bacteria|Proteobacteria|Gammaproteobacteria|Xanthomonadales|Rhodanobacteraceae|Mizugakiibacter	0	0	0	0	0	0	0	0	0	4.12819419025471e-05
Bacteria|Proteobacteria|Gammaproteobacteria|Xanthomonadales|Rhodanobacteraceae|Rhodanobacter	0	2.75212946016981e-05	0	0	4.12819419025471e-05	0	0	4.12819419025471e-05	0	0.000220170356813585
Bacteria|Proteobacteria|Gammaproteobacteria|Xanthomonadales|Rhodanobacteraceae|Rhodanobacter|Rhodanobacter_denitrificans	0	0	0	0	4.12819419025471e-05	0	0	0	0	0.000110085178406792
Bacteria|Proteobacteria|Gammaproteobacteria|Xanthomonadales|Xanthomonadaceae	1.3760647300849e-05	0.000110085178406792	1.3760647300849e-05	4.12819419025471e-05	4.12819419025471e-05	2.75212946016981e-05	6.88032365042452e-05	0.000302734240618679	2.75212946016981e-05	0.000233931004114434
Bacteria|Proteobacteria|Gammaproteobacteria|Xanthomonadales|Xanthomonadaceae|Arenimonas	0	0	0	0	0	0	0	2.75212946016981e-05	0	0
Bacteria|Proteobacteria|Gammaproteobacteria|Xanthomonadales|Xanthomonadaceae|Lysobacter	0	1.3760647300849e-05	0	0	0	0	0	6.88032365042452e-05	0	0
Bacteria|Proteobacteria|Gammaproteobacteria|Xanthomonadales|Xanthomonadaceae|Pseudoxanthomonas	0	0	0	0	0	0	0	6.88032365042452e-05	0	0
Bacteria|Proteobacteria|Gammaproteobacteria|Xanthomonadales|Xanthomonadaceae|Pseudoxanthomonas|Pseudoxanthomonas_mexicana	0	0	0	0	0	0	0	6.88032365042452e-05	0	0
Bacteria|Proteobacteria|Gammaproteobacteria|Xanthomonadales|Xanthomonadaceae|Stenotrophomonas	1.3760647300849e-05	6.88032365042452e-05	1.3760647300849e-05	4.12819419025471e-05	4.12819419025471e-05	2.75212946016981e-05	6.88032365042452e-05	9.63245311059432e-05	2.75212946016981e-05	0.000165127767610188
Bacteria|Proteobacteria|Gammaproteobacteria|Xanthomonadales|Xanthomonadaceae|Stenotrophomonas|Stenotrophomonas_acidaminiphila	0	2.75212946016981e-05	0	0	0	0	0	2.75212946016981e-05	0	0.00013760647300849
Bacteria|Proteobacteria|Gammaproteobacteria|Xanthomonadales|Xanthomonadaceae|Stenotrophomonas|[Pseudomonas]_geniculata	1.3760647300849e-05	4.12819419025471e-05	1.3760647300849e-05	4.12819419025471e-05	4.12819419025471e-05	2.75212946016981e-05	6.88032365042452e-05	6.88032365042452e-05	2.75212946016981e-05	2.75212946016981e-05
Bacteria|Proteobacteria|Gammaproteobacteria|unidentified_Gammaproteobacteria	0.00352272570901735	0.00317870952649613	0.00535289180003027	0.00154119249769509	0.00141734667198745	0.0049951149702082	0.00818758514400517	0.0161412392838959	0.0187970442129598	0.011944241857137
Bacteria|Proteobacteria|Gammaproteobacteria|unidentified_Gammaproteobacteria|Burkholderiaceae	0.00313742758459358	0.00174760220720783	0.00403186965914877	0.00147238926119085	0.000894442074555187	0.0049400723810048	0.00799493608179329	0.0148890203795187	0.0186594377399513	0.00133478278818236
Bacteria|Proteobacteria|Gammaproteobacteria|unidentified_Gammaproteobacteria|Burkholderiaceae|Achromobacter	0	0	0	2.75212946016981e-05	0	1.3760647300849e-05	0	0	2.75212946016981e-05	0
Bacteria|Proteobacteria|Gammaproteobacteria|unidentified_Gammaproteobacteria|Burkholderiaceae|Delftia	0	0	0	0	1.3760647300849e-05	0	0	1.3760647300849e-05	1.3760647300849e-05	0
Bacteria|Proteobacteria|Gammaproteobacteria|unidentified_Gammaproteobacteria|Burkholderiaceae|Delftia|Delftia_tsuruhatensis	0	0	0	0	1.3760647300849e-05	0	0	1.3760647300849e-05	1.3760647300849e-05	0
Bacteria|Proteobacteria|Gammaproteobacteria|unidentified_Gammaproteobacteria|Burkholderiaceae|Diaphorobacter	2.75212946016981e-05	0.000110085178406792	4.12819419025471e-05	0	1.3760647300849e-05	0	2.75212946016981e-05	4.12819419025471e-05	0	0.000454101360928018
Bacteria|Proteobacteria|Gammaproteobacteria|unidentified_Gammaproteobacteria|Burkholderiaceae|Lautropia	0	0	0	0	0	0	4.12819419025471e-05	0	0	0
Bacteria|Proteobacteria|Gammaproteobacteria|unidentified_Gammaproteobacteria|Burkholderiaceae|Massilia	0	0	0	0	0	0	0	0	0	2.75212946016981e-05
Bacteria|Proteobacteria|Gammaproteobacteria|unidentified_Gammaproteobacteria|Burkholderiaceae|Parasutterella	0.00306862434808933	0.00149991055579254	0.00382545994963603	0.00144486796658915	0.00085316013265264	0.00492631173370395	0.00784356896148395	0.0147376532592093	0.0185768738561462	0.000467862008228867
Bacteria|Proteobacteria|Gammaproteobacteria|unidentified_Gammaproteobacteria|Burkholderiaceae|Parasutterella|Burkholderiales_bacterium_YL45	0.00295853916968254	0.00105956984216538	0.0035640076509199	0.00141734667198745	0.00085316013265264	0.00492631173370395	0.00784356896148395	0.0120680876828446	0.0119855237990395	0.000440340713627169
Bacteria|Proteobacteria|Gammaproteobacteria|unidentified_Gammaproteobacteria|Burkholderiaceae|Ralstonia	2.75212946016981e-05	4.12819419025471e-05	9.63245311059432e-05	0	0	0	8.25638838050942e-05	5.50425892033961e-05	4.12819419025471e-05	2.75212946016981e-05
Bacteria|Proteobacteria|Gammaproteobacteria|unidentified_Gammaproteobacteria|Burkholderiaceae|Ralstonia|Ralstonia_pickettii	2.75212946016981e-05	4.12819419025471e-05	9.63245311059432e-05	0	0	0	8.25638838050942e-05	5.50425892033961e-05	4.12819419025471e-05	2.75212946016981e-05
Bacteria|Proteobacteria|Gammaproteobacteria|unidentified_Gammaproteobacteria|Burkholderiaceae|Schlegelella	0	0	2.75212946016981e-05	0	0	0	0	0	0	0
Bacteria|Proteobacteria|Gammaproteobacteria|unidentified_Gammaproteobacteria|Burkholderiaceae|Sutterella	0	5.50425892033961e-05	2.75212946016981e-05	0	0	0	0	0	0	6.88032365042452e-05
Bacteria|Proteobacteria|Gammaproteobacteria|unidentified_Gammaproteobacteria|Burkholderiaceae|unidentified_Burkholderiaceae	1.3760647300849e-05	4.12819419025471e-05	1.3760647300849e-05	0	1.3760647300849e-05	0	0	4.12819419025471e-05	0	0.00028897359331783
Bacteria|Proteobacteria|Gammaproteobacteria|unidentified_Gammaproteobacteria|Burkholderiaceae|unidentified_Burkholderiaceae|Burkholderia_sp_RPE64	1.3760647300849e-05	0	0	0	1.3760647300849e-05	0	0	4.12819419025471e-05	0	0.00013760647300849
Bacteria|Proteobacteria|Gammaproteobacteria|unidentified_Gammaproteobacteria|Burkholderiaceae|unidentified_Burkholderiaceae|Paraburkholderia_caribensis	0	4.12819419025471e-05	1.3760647300849e-05	0	0	0	0	0	0	0.000151367120309339
Bacteria|Proteobacteria|Gammaproteobacteria|unidentified_Gammaproteobacteria|Hydrogenophilaceae	0	0	0	5.50425892033961e-05	0	1.3760647300849e-05	0	0	0	2.75212946016981e-05
Bacteria|Proteobacteria|Gammaproteobacteria|unidentified_Gammaproteobacteria|Hydrogenophilaceae|Thiobacillus	0	0	0	5.50425892033961e-05	0	1.3760647300849e-05	0	0	0	2.75212946016981e-05
Bacteria|Proteobacteria|Gammaproteobacteria|unidentified_Gammaproteobacteria|Neisseriaceae	0	0	0	0	0	0	0	8.25638838050942e-05	0	2.75212946016981e-05
Bacteria|Proteobacteria|Gammaproteobacteria|unidentified_Gammaproteobacteria|Neisseriaceae|Neisseria	0	0	0	0	0	0	0	4.12819419025471e-05	0	0
Bacteria|Proteobacteria|Gammaproteobacteria|unidentified_Gammaproteobacteria|Neisseriaceae|Neisseria|Neisseria_subflava	0	0	0	0	0	0	0	4.12819419025471e-05	0	0
Bacteria|Proteobacteria|Gammaproteobacteria|unidentified_Gammaproteobacteria|Nitrosomonadaceae	0.000206409709512735	0.00101828790026283	0.000811878190750093	0	0.000302734240618679	4.12819419025471e-05	9.63245311059432e-05	0	5.50425892033961e-05	0.00734818565865338
Bacteria|Proteobacteria|Gammaproteobacteria|unidentified_Gammaproteobacteria|Rhodocyclaceae	0	1.3760647300849e-05	4.12819419025471e-05	0	0	0	0	0	1.3760647300849e-05	4.12819419025471e-05
Bacteria|Proteobacteria|Gammaproteobacteria|unidentified_Gammaproteobacteria|Rhodocyclaceae|Dechlorobacter	0	0	2.75212946016981e-05	0	0	0	0	0	1.3760647300849e-05	4.12819419025471e-05
Bacteria|Proteobacteria|Gammaproteobacteria|unidentified_Gammaproteobacteria|Rhodocyclaceae|Denitratisoma	0	1.3760647300849e-05	1.3760647300849e-05	0	0	0	0	0	0	0
Bacteria|Proteobacteria|Gammaproteobacteria|unidentified_Gammaproteobacteria|unidentified_Gammaproteobacteria	0.000178888414911037	0.000357776829822075	0.000385298124423773	0	0.000192649062211886	0	6.88032365042452e-05	0.00115589437327132	6.88032365042452e-05	0.00275212946016981
Bacteria|Proteobacteria|Gammaproteobacteria|unidentified_Gammaproteobacteria|unidentified_Gammaproteobacteria|Acidibacter	0.000110085178406792	0.000178888414911037	0.000233931004114434	0	0.000178888414911037	0	6.88032365042452e-05	0.00100452725296198	4.12819419025471e-05	0.0021604216262333
Bacteria|Proteobacteria|Gammaproteobacteria|unidentified_Gammaproteobacteria|unidentified_Gammaproteobacteria|Aquicella	0	0	0	0	0	0	0	2.75212946016981e-05	0	0.000123845825707641
Bacteria|Proteobacteria|Gammaproteobacteria|unidentified_Gammaproteobacteria|unidentified_Gammaproteobacteria|Chitinimonas	0	0	0	0	0	0	0	0	0	4.12819419025471e-05
Bacteria|Proteobacteria|Gammaproteobacteria|unidentified_Gammaproteobacteria|unidentified_Gammaproteobacteria|Steroidobacter	0	2.75212946016981e-05	2.75212946016981e-05	0	0	0	0	4.12819419025471e-05	0	4.12819419025471e-05
Bacteria|Proteobacteria|Gammaproteobacteria|unidentified_Gammaproteobacteria|unidentified_Gammaproteobacteria|unidentified_Gammaproteobacteria	6.88032365042452e-05	0.000151367120309339	0.000123845825707641	0	1.3760647300849e-05	0	0	8.25638838050942e-05	2.75212946016981e-05	0.000385298124423773
Bacteria|Proteobacteria|Gammaproteobacteria|unidentified_Gammaproteobacteria|unidentified_Gammaproteobacteria|unidentified_Gammaproteobacteria|Steroidobacter_sp_WWH78	0	0	0	0	0	0	0	2.75212946016981e-05	0	1.3760647300849e-05
Bacteria|Proteobacteria|Gammaproteobacteria|unidentified_Gammaproteobacteria|unidentified_Gammaproteobacteria|unidentified_Gammaproteobacteria|agricultural_soil_bacterium_SC-I-81	0	0	0	0	0	0	0	2.75212946016981e-05	0	0
Bacteria|Proteobacteria|Gammaproteobacteria|unidentified_Gammaproteobacteria|unidentified_Gammaproteobacteria|unidentified_Gammaproteobacteria|beta_proteobacterium_WF17	0	1.3760647300849e-05	9.63245311059432e-05	0	0	0	0	0	0	8.25638838050942e-05
Bacteria|Rokubacteria	0	1.3760647300849e-05	0	0	0	0	0	2.75212946016981e-05	0	0.000233931004114434
Bacteria|Spirochaetes	0	8.25638838050942e-05	0.00112837307866962	0	4.12819419025471e-05	4.12819419025471e-05	5.50425892033961e-05	0	0	0.000729314306944999
Bacteria|Spirochaetes|Spirochaetia	0	5.50425892033961e-05	0.000949484663758583	0	4.12819419025471e-05	4.12819419025471e-05	5.50425892033961e-05	0	0	0.000577947186635659
Bacteria|Spirochaetes|Spirochaetia|Spirochaetales	0	5.50425892033961e-05	0.000949484663758583	0	4.12819419025471e-05	4.12819419025471e-05	5.50425892033961e-05	0	0	0.000577947186635659
Bacteria|Spirochaetes|Spirochaetia|Spirochaetales|Spirochaetaceae	0	5.50425892033961e-05	0.000949484663758583	0	4.12819419025471e-05	4.12819419025471e-05	5.50425892033961e-05	0	0	0.000577947186635659
Bacteria|Spirochaetes|Spirochaetia|Spirochaetales|Spirochaetaceae|Sphaerochaeta	0	0	2.75212946016981e-05	0	0	0	0	0	0	1.3760647300849e-05
Bacteria|Spirochaetes|Spirochaetia|Spirochaetales|Spirochaetaceae|unidentified_Spirochaetaceae	0	4.12819419025471e-05	0.000509143950131414	0	4.12819419025471e-05	4.12819419025471e-05	5.50425892033961e-05	0	0	0.000454101360928018
Bacteria|Spirochaetes|Spirochaetia|Spirochaetales|Spirochaetaceae|unidentified_Spirochaetaceae|Spirochaeta_sp	0	4.12819419025471e-05	0	0	0	4.12819419025471e-05	0	0	0	0.000316494887919528
Bacteria|Spirochaetes|Spirochaetia|Spirochaetales|Spirochaetaceae|unidentified_Spirochaetaceae|Spirochaetaceae_bacterium_SURF-1	0	0	0	0	0	0	5.50425892033961e-05	0	0	0
Bacteria|Spirochaetes|Spirochaetia|Spirochaetales|Spirochaetaceae|unidentified_Spirochaetaceae|Spirochetales_bacterium_enrichment_culture_clone_D2CL_Bac_16S_Clone1	0	0	0.000509143950131414	0	1.3760647300849e-05	0	0	0	0	0.00013760647300849
Bacteria|Spirochaetes|Spirochaetia|Spirochaetales|Spirochaetaceae|unidentified_Spirochaetaceae|Treponema_genomosp_P4_oral_clone_MB2_G19	0	0	0	0	2.75212946016981e-05	0	0	0	0	0
Bacteria|Spirochaetes|unidentified_Spirochaetes	0	2.75212946016981e-05	0.000178888414911037	0	0	0	0	0	0	0.000110085178406792
Bacteria|Spirochaetes|unidentified_Spirochaetes|unidentified_Spirochaetes	0	2.75212946016981e-05	0.000178888414911037	0	0	0	0	0	0	0.000110085178406792
Bacteria|Spirochaetes|unidentified_Spirochaetes|unidentified_Spirochaetes|Leptospiraceae	0	0	0.000151367120309339	0	0	0	0	0	0	6.88032365042452e-05
Bacteria|Spirochaetes|unidentified_Spirochaetes|unidentified_Spirochaetes|unidentified_Spirochaetes	0	2.75212946016981e-05	2.75212946016981e-05	0	0	0	0	0	0	4.12819419025471e-05
Bacteria|Spirochaetes|unidentified_Spirochaetes|unidentified_Spirochaetes|unidentified_Spirochaetes|unidentified_Spirochaetes	0	2.75212946016981e-05	2.75212946016981e-05	0	0	0	0	0	0	4.12819419025471e-05
Bacteria|Spirochaetes|unidentified_Spirochaetes|unidentified_Spirochaetes|unidentified_Spirochaetes|unidentified_Spirochaetes|bacterium_enrichment_culture_clone_BBMC-13	0	2.75212946016981e-05	2.75212946016981e-05	0	0	0	0	0	0	4.12819419025471e-05
Bacteria|Synergistetes	6.88032365042452e-05	4.12819419025471e-05	0.00225674615733924	0	5.50425892033961e-05	0	0	0	0	0.000674271717741603
Bacteria|Synergistetes|Synergistia	6.88032365042452e-05	4.12819419025471e-05	0.00225674615733924	0	5.50425892033961e-05	0	0	0	0	0.000674271717741603
Bacteria|Synergistetes|Synergistia|Synergistales	6.88032365042452e-05	4.12819419025471e-05	0.00225674615733924	0	5.50425892033961e-05	0	0	0	0	0.000674271717741603
Bacteria|Synergistetes|Synergistia|Synergistales|Synergistaceae	6.88032365042452e-05	4.12819419025471e-05	0.00225674615733924	0	5.50425892033961e-05	0	0	0	0	0.000674271717741603
Bacteria|Synergistetes|Synergistia|Synergistales|Synergistaceae|Aminivibrio	6.88032365042452e-05	2.75212946016981e-05	0.00151367120309339	0	5.50425892033961e-05	0	0	0	0	0.000454101360928018
Bacteria|Synergistetes|Synergistia|Synergistales|Synergistaceae|Lactivibrio	0	1.3760647300849e-05	0.000660511070440754	0	0	0	0	0	0	0.000220170356813585
Bacteria|Tenericutes	0.0212326787852101	0.0184255067358369	0.00432084325246659	0.0193474701049937	0.0352547783847752	0.000330255535220377	0.000591707833936508	0.00104580919486453	0.000798117543449244	0.00163751702880103
Bacteria|Tenericutes|Mollicutes	0.0212326787852101	0.0184255067358369	0.00432084325246659	0.0193474701049937	0.0352547783847752	0.000330255535220377	0.000591707833936508	0.00104580919486453	0.000798117543449244	0.00163751702880103
Bacteria|Tenericutes|Mollicutes|Anaeroplasmatales	5.50425892033961e-05	5.50425892033961e-05	0	0	8.25638838050942e-05	0	0	0	0	0
Bacteria|Tenericutes|Mollicutes|Anaeroplasmatales|Anaeroplasmataceae	5.50425892033961e-05	5.50425892033961e-05	0	0	8.25638838050942e-05	0	0	0	0	0
Bacteria|Tenericutes|Mollicutes|Anaeroplasmatales|Anaeroplasmataceae|Anaeroplasma	5.50425892033961e-05	5.50425892033961e-05	0	0	8.25638838050942e-05	0	0	0	0	0
Bacteria|Tenericutes|Mollicutes|Mycoplasmatales	0	0	0	0	0	0	0	0	0	1.3760647300849e-05
Bacteria|Tenericutes|Mollicutes|Mycoplasmatales|Mycoplasmataceae	0	0	0	0	0	0	0	0	0	1.3760647300849e-05
Bacteria|Tenericutes|Mollicutes|Mycoplasmatales|Mycoplasmataceae|Mycoplasma	0	0	0	0	0	0	0	0	0	1.3760647300849e-05
Bacteria|Tenericutes|Mollicutes|Mycoplasmatales|Mycoplasmataceae|Mycoplasma|Candidatus_Mycoplasma_girerdii	0	0	0	0	0	0	0	0	0	1.3760647300849e-05
Bacteria|Thermotogae	6.88032365042452e-05	1.3760647300849e-05	0.000467862008228867	0	1.3760647300849e-05	0	0	0	0	0.000192649062211886
Bacteria|Thermotogae|unidentified_Thermotogae	6.88032365042452e-05	1.3760647300849e-05	0.000467862008228867	0	1.3760647300849e-05	0	0	0	0	0.000192649062211886
Bacteria|Thermotogae|unidentified_Thermotogae|Kosmotogales	6.88032365042452e-05	1.3760647300849e-05	0.000467862008228867	0	1.3760647300849e-05	0	0	0	0	0.000192649062211886
Bacteria|Thermotogae|unidentified_Thermotogae|Kosmotogales|Kosmotogaceae	6.88032365042452e-05	1.3760647300849e-05	0.000467862008228867	0	1.3760647300849e-05	0	0	0	0	0.000192649062211886
Bacteria|Thermotogae|unidentified_Thermotogae|Kosmotogales|Kosmotogaceae|Mesotoga	6.88032365042452e-05	1.3760647300849e-05	0.000467862008228867	0	1.3760647300849e-05	0	0	0	0	0.000192649062211886
Bacteria|Verrucomicrobia	0.0779127850174072	0.0329842715801351	0.0265305279960369	0.0490842289221285	0.0554829299170233	0.00028897359331783	0.0149303023214212	0.00624733387458546	0.0537215670625146	0.00913706980776376
Bacteria|Verrucomicrobia|Verrucomicrobiae	0.0779127850174072	0.0329842715801351	0.0265305279960369	0.0490842289221285	0.0554829299170233	0.00028897359331783	0.0149303023214212	0.00624733387458546	0.0537215670625146	0.00913706980776376
Bacteria|Verrucomicrobia|Verrucomicrobiae|Chthoniobacterales	0	2.75212946016981e-05	1.3760647300849e-05	0	0	0	0	0.000275212946016981	0	2.75212946016981e-05
Bacteria|Verrucomicrobia|Verrucomicrobiae|Chthoniobacterales|Chthoniobacteraceae	0	2.75212946016981e-05	1.3760647300849e-05	0	0	0	0	0.000275212946016981	0	2.75212946016981e-05
Bacteria|Verrucomicrobia|Verrucomicrobiae|Chthoniobacterales|Chthoniobacteraceae|Candidatus_Udaeobacter	0	2.75212946016981e-05	1.3760647300849e-05	0	0	0	0	0.000275212946016981	0	2.75212946016981e-05
Bacteria|Verrucomicrobia|Verrucomicrobiae|Opitutales	0	0	0	0	0	0	0	0	0	6.88032365042452e-05
Bacteria|Verrucomicrobia|Verrucomicrobiae|Opitutales|Opitutaceae	0	0	0	0	0	0	0	0	0	6.88032365042452e-05
Bacteria|Verrucomicrobia|Verrucomicrobiae|Verrucomicrobiales	0.0778302211336021	0.0328741864017283	0.0261039479297106	0.0490842289221285	0.0554554086224216	0.00028897359331783	0.0149303023214212	0.0057519505717549	0.0537215670625146	0.00751331342626357
Bacteria|Verrucomicrobia|Verrucomicrobiae|Verrucomicrobiales|Akkermansiaceae	0.0778302211336021	0.0328741864017283	0.0261039479297106	0.0490842289221285	0.0554554086224216	0.00028897359331783	0.0149303023214212	0.0057519505717549	0.0537215670625146	0.00748579213166187
Bacteria|Verrucomicrobia|Verrucomicrobiae|Verrucomicrobiales|Akkermansiaceae|Akkermansia	0.0778302211336021	0.0328741864017283	0.0261039479297106	0.0490842289221285	0.0554554086224216	0.00028897359331783	0.0149303023214212	0.0057519505717549	0.0537215670625146	0.00748579213166187
Bacteria|Verrucomicrobia|Verrucomicrobiae|Verrucomicrobiales|Akkermansiaceae|Akkermansia|Akkermansia_muciniphila	0.0486438882085013	0.0216317375569347	0.0150128662052263	0.0345254640778302	0.0347731557292455	0.000178888414911037	0.0124533858072684	0.00498135432290735	0.0459605619848358	0.00557306215684386
Bacteria|Verrucomicrobia|Verrucomicrobiae|Verrucomicrobiales|Verrucomicrobiaceae	0	0	0	0	0	0	0	0	0	2.75212946016981e-05
Bacteria|Verrucomicrobia|Verrucomicrobiae|Verrucomicrobiales|Verrucomicrobiaceae|Verrucomicrobium	0	0	0	0	0	0	0	0	0	2.75212946016981e-05
Bacteria|Verrucomicrobia|Verrucomicrobiae|unidentified_Verrucomicrobiae	6.88032365042452e-05	6.88032365042452e-05	0.000302734240618679	0	1.3760647300849e-05	0	0	2.75212946016981e-05	0	0.000880681427254338
Bacteria|Verrucomicrobia|Verrucomicrobiae|unidentified_Verrucomicrobiae|unidentified_Verrucomicrobiae	6.88032365042452e-05	6.88032365042452e-05	0.000302734240618679	0	1.3760647300849e-05	0	0	2.75212946016981e-05	0	0.000880681427254338
Bacteria|Verrucomicrobia|Verrucomicrobiae|unidentified_Verrucomicrobiae|unidentified_Verrucomicrobiae|unidentified_Verrucomicrobiae	6.88032365042452e-05	6.88032365042452e-05	0.000302734240618679	0	1.3760647300849e-05	0	0	2.75212946016981e-05	0	0.000880681427254338
Bacteria|Verrucomicrobia|Verrucomicrobiae|unidentified_Verrucomicrobiae|unidentified_Verrucomicrobiae|unidentified_Verrucomicrobiae|bacterium_Ellin5102	2.75212946016981e-05	4.12819419025471e-05	5.50425892033961e-05	0	1.3760647300849e-05	0	0	2.75212946016981e-05	0	0.000688032365042452
Bacteria|Verrucomicrobia|Verrucomicrobiae|unidentified_Verrucomicrobiae|unidentified_Verrucomicrobiae|unidentified_Verrucomicrobiae|bacterium_Ellin516	0	1.3760647300849e-05	0	0	0	0	0	0	0	0.000151367120309339
Bacteria|Verrucomicrobia|Verrucomicrobiae|unidentified_Verrucomicrobiae|unidentified_Verrucomicrobiae|unidentified_Verrucomicrobiae|bacterium_enrichment_culture_clone_R4-41B	4.12819419025471e-05	1.3760647300849e-05	0.000247691651415283	0	0	0	0	0	0	4.12819419025471e-05
Bacteria|unidentified_Bacteria	0.00013760647300849	0.00122469760977556	0.00257324104525877	0.000247691651415283	0.000825638838050942	0.000192649062211886	0.000110085178406792	0.000178888414911037	0	0.00217418227353415
Bacteria|unidentified_Bacteria|unidentified_Bacteria	0.00013760647300849	0.00122469760977556	0.00257324104525877	0.000247691651415283	0.000825638838050942	0.000192649062211886	0.000110085178406792	0.000178888414911037	0	0.00217418227353415
Bacteria|unidentified_Bacteria|unidentified_Bacteria|Campylobacterales	4.12819419025471e-05	0.000550425892033961	0.00118341566787302	5.50425892033961e-05	6.88032365042452e-05	0.000192649062211886	2.75212946016981e-05	9.63245311059432e-05	0	0.00122469760977556
Bacteria|unidentified_Bacteria|unidentified_Bacteria|Campylobacterales|Campylobacteraceae	0	0	0	0	0	0	0	2.75212946016981e-05	0	1.3760647300849e-05
Bacteria|unidentified_Bacteria|unidentified_Bacteria|Campylobacterales|Campylobacteraceae|Campylobacter	0	0	0	0	0	0	0	2.75212946016981e-05	0	1.3760647300849e-05
Bacteria|unidentified_Bacteria|unidentified_Bacteria|Campylobacterales|Helicobacteraceae	0	0.000454101360928018	0	0	2.75212946016981e-05	0	2.75212946016981e-05	0	0	0
Bacteria|unidentified_Bacteria|unidentified_Bacteria|Campylobacterales|Helicobacteraceae|Helicobacter	0	0.000454101360928018	0	0	2.75212946016981e-05	0	2.75212946016981e-05	0	0	0
Bacteria|unidentified_Bacteria|unidentified_Bacteria|Campylobacterales|Helicobacteraceae|Helicobacter|Helicobacter_ganmani	0	0.000454101360928018	0	0	2.75212946016981e-05	0	2.75212946016981e-05	0	0	0
Bacteria|unidentified_Bacteria|unidentified_Bacteria|Campylobacterales|unidentified_Campylobacterales	1.3760647300849e-05	8.25638838050942e-05	0.000536665244733112	5.50425892033961e-05	4.12819419025471e-05	0.000192649062211886	0	6.88032365042452e-05	0	0.000784356896148395
Bacteria|unidentified_Bacteria|unidentified_Bacteria|Campylobacterales|unidentified_Campylobacterales|Arcobacter	1.3760647300849e-05	1.3760647300849e-05	0.000454101360928018	0	1.3760647300849e-05	0	0	0	0	0.000302734240618679
Bacteria|unidentified_Bacteria|unidentified_Bacteria|Campylobacterales|unidentified_Campylobacterales|Sulfurospirillum	0	6.88032365042452e-05	8.25638838050942e-05	0	2.75212946016981e-05	0	0	6.88032365042452e-05	0	0.000481622655529716
Bacteria|unidentified_Bacteria|unidentified_Bacteria|Campylobacterales|unidentified_Campylobacterales|Sulfurospirillum|Sulfurospirillum_cavolei	0	6.88032365042452e-05	8.25638838050942e-05	0	2.75212946016981e-05	0	0	6.88032365042452e-05	0	0.000481622655529716
Bacteria|unidentified_Bacteria|unidentified_Bacteria|Campylobacterales|unidentified_Campylobacterales|Sulfurovum	0	0	0	5.50425892033961e-05	0	0.000192649062211886	0	0	0	0
Bacteria|unidentified_Bacteria|unidentified_Bacteria|unidentified_Bacteria	9.63245311059432e-05	0.000674271717741603	0.00138982537738575	0.000192649062211886	0.000756835601546697	0	8.25638838050942e-05	8.25638838050942e-05	0	0.000949484663758583
Bacteria|unidentified_Bacteria|unidentified_Bacteria|unidentified_Bacteria|unidentified_Bacteria	9.63245311059432e-05	0.000674271717741603	0.00138982537738575	0.000192649062211886	0.000756835601546697	0	8.25638838050942e-05	8.25638838050942e-05	0	0.000949484663758583
Bacteria|unidentified_Bacteria|unidentified_Bacteria|unidentified_Bacteria|unidentified_Bacteria|Aegiribacteria	0	0	0.000660511070440754	0	0	0	0	0	0	0.000247691651415283
Bacteria|unidentified_Bacteria|unidentified_Bacteria|unidentified_Bacteria|unidentified_Bacteria|Candidatus_Omnitrophus	0	0	0	0	0	0	0	4.12819419025471e-05	0	0
Bacteria|unidentified_Bacteria|unidentified_Bacteria|unidentified_Bacteria|unidentified_Bacteria|Candidatus_Saccharimonas	4.12819419025471e-05	0.000509143950131414	2.75212946016981e-05	0.000192649062211886	0.000743074954245848	0	8.25638838050942e-05	0	0	0
Bacteria|unidentified_Bacteria|unidentified_Bacteria|unidentified_Bacteria|unidentified_Bacteria|unidentified_Bacteria	5.50425892033961e-05	0.00013760647300849	0.000701793012343301	0	0	0	0	0	0	0.00056418653933481
Bacteria|unidentified_Bacteria|unidentified_Bacteria|unidentified_Bacteria|unidentified_Bacteria|unidentified_Bacteria|candidate_division_TM7_bacterium_LY2	0	0	0	0	0	0	0	0	0	2.75212946016981e-05
