# Supplementary material for: Protecting Intestinal Microenvironment Alleviates Acute Graft-Versus-Host Disease
Source: Front Physiol. 2021 Feb 12;11:608279. doi: 10.3389/fphys.2020.608279 (PMC7907526; doi:10.3389/fphys.2020.608279)
Supplement: Supplementary file 5 [file Data_Sheet_1.zip › ╛·╚║═╝╩2╛▌/Figure6/LDA.3.txt]

Class	ATGVHD	ATGVHD	ATGVHD	ATGVHD	ATGVHD	AT0.2X	AT0.2X	AT0.2X	AT0.2X	AT0.2X
Archaea	1.3760647300849e-05	0.000165127767610188	0	6.88032365042452e-05	0.00832519161701367	0	0	4.12819419025471e-05	0	4.12819419025471e-05
Archaea|Crenarchaeota	0	2.75212946016981e-05	0	1.3760647300849e-05	0.000454101360928018	0	0	0	0	0
Archaea|Crenarchaeota|unidentified_Crenarchaeota	0	2.75212946016981e-05	0	1.3760647300849e-05	0.000399058771724622	0	0	0	0	0
Archaea|Crenarchaeota|unidentified_Crenarchaeota|unidentified_Crenarchaeota	0	2.75212946016981e-05	0	1.3760647300849e-05	0.000399058771724622	0	0	0	0	0
Archaea|Crenarchaeota|unidentified_Crenarchaeota|unidentified_Crenarchaeota|unidentified_Crenarchaeota	0	2.75212946016981e-05	0	1.3760647300849e-05	0.000399058771724622	0	0	0	0	0
Archaea|Crenarchaeota|unidentified_Crenarchaeota|unidentified_Crenarchaeota|unidentified_Crenarchaeota|unidentified_Crenarchaeota	0	2.75212946016981e-05	0	1.3760647300849e-05	0.000399058771724622	0	0	0	0	0
Archaea|Crenarchaeota|unidentified_Crenarchaeota|unidentified_Crenarchaeota|unidentified_Crenarchaeota|unidentified_Crenarchaeota|archaeon_enrichment_culture_clone_C1-29C-A	0	2.75212946016981e-05	0	1.3760647300849e-05	0.000399058771724622	0	0	0	0	0
Archaea|Euryarchaeota	0	0.000123845825707641	0	4.12819419025471e-05	0.00255948039795792	0	0	4.12819419025471e-05	0	0
Archaea|Euryarchaeota|Methanobacteria	0	0.000123845825707641	0	4.12819419025471e-05	0.00203657580052566	0	0	0	0	0
Archaea|Euryarchaeota|Methanobacteria|Methanobacteriales	0	0.000123845825707641	0	4.12819419025471e-05	0.00203657580052566	0	0	0	0	0
Archaea|Euryarchaeota|Methanobacteria|Methanobacteriales|Methanobacteriaceae	0	0.000123845825707641	0	4.12819419025471e-05	0.00203657580052566	0	0	0	0	0
Archaea|Euryarchaeota|Methanobacteria|Methanobacteriales|Methanobacteriaceae|Methanobacterium	0	0.000123845825707641	0	4.12819419025471e-05	0.00203657580052566	0	0	0	0	0
Archaea|Euryarchaeota|Methanobacteria|Methanobacteriales|Methanobacteriaceae|Methanobacterium|Methanobacterium_beijingense	0	0.000123845825707641	0	4.12819419025471e-05	0.00198153321132226	0	0	0	0	0
Archaea|Euryarchaeota|Methanomicrobia	0	0	0	0	0.000454101360928018	0	0	4.12819419025471e-05	0	0
Archaea|Euryarchaeota|Methanomicrobia|Methanosarcinales	0	0	0	0	0.000454101360928018	0	0	4.12819419025471e-05	0	0
Archaea|Euryarchaeota|Methanomicrobia|Methanosarcinales|Methanosaetaceae	0	0	0	0	0.000454101360928018	0	0	4.12819419025471e-05	0	0
Archaea|Euryarchaeota|Methanomicrobia|Methanosarcinales|Methanosaetaceae|Methanosaeta	0	0	0	0	0.000454101360928018	0	0	4.12819419025471e-05	0	0
Archaea|Euryarchaeota|Methanomicrobia|Methanosarcinales|Methanosaetaceae|Methanosaeta|Methanosaeta_harundinacea	0	0	0	0	0.000151367120309339	0	0	0	0	0
Archaea|Euryarchaeota|Thermoplasmata	0	0	0	0	6.88032365042452e-05	0	0	0	0	0
Archaea|Euryarchaeota|Thermoplasmata|Methanomassiliicoccales	0	0	0	0	6.88032365042452e-05	0	0	0	0	0
Archaea|Thaumarchaeota	1.3760647300849e-05	1.3760647300849e-05	0	1.3760647300849e-05	0.00531160985812773	0	0	0	0	4.12819419025471e-05
Archaea|Thaumarchaeota|Nitrososphaeria	0	1.3760647300849e-05	0	1.3760647300849e-05	0.00436212519436914	0	0	0	0	4.12819419025471e-05
Archaea|Thaumarchaeota|Nitrososphaeria|Nitrososphaerales	0	0	0	0	2.75212946016981e-05	0	0	0	0	0
Archaea|Thaumarchaeota|Nitrososphaeria|Nitrososphaerales|Nitrososphaeraceae	0	0	0	0	2.75212946016981e-05	0	0	0	0	0
Archaea|Thaumarchaeota|Nitrososphaeria|Nitrososphaerales|Nitrososphaeraceae|Candidatus_Nitrososphaera	0	0	0	0	2.75212946016981e-05	0	0	0	0	0
Archaea|Thaumarchaeota|Nitrososphaeria|unidentified_Nitrososphaeria	0	1.3760647300849e-05	0	0	0.00214666097893245	0	0	0	0	4.12819419025471e-05
Archaea|Thaumarchaeota|Nitrososphaeria|unidentified_Nitrososphaeria|unidentified_Nitrososphaeria	0	1.3760647300849e-05	0	0	0.00214666097893245	0	0	0	0	4.12819419025471e-05
Archaea|Thaumarchaeota|Nitrososphaeria|unidentified_Nitrososphaeria|unidentified_Nitrososphaeria|Candidatus_Nitrosotalea	0	1.3760647300849e-05	0	0	0.00214666097893245	0	0	0	0	4.12819419025471e-05
Bacteria	0.999986239352703	0.999834872232394	1	0.999931196763499	0.991674808382997	1	1	0.999958718058102	1	0.999958718058099
Bacteria|Acidobacteria	0	0.000344016182521226	0.0021329003316316	0.000233931004114434	0.0178613201965021	4.12819419025471e-05	1.3760647300849e-05	0	0	0.000110085178406792
Bacteria|Acidobacteria|Acidobacteriia	0	0.000344016182521226	0.00195401191672056	0.000233931004114434	0.0171870484787605	1.3760647300849e-05	1.3760647300849e-05	0	0	0.000110085178406792
Bacteria|Acidobacteria|Acidobacteriia|Acidobacteriales	0	0.000123845825707641	0.000921963369156885	0.000110085178406792	0.010843390073069	1.3760647300849e-05	1.3760647300849e-05	0	0	6.88032365042452e-05
Bacteria|Acidobacteria|Acidobacteriia|Acidobacteriales|unidentified_Acidobacteriales	0	5.50425892033961e-05	0.000509143950131414	0	0.00183016609101292	0	0	0	0	0
Bacteria|Acidobacteria|Acidobacteriia|Acidobacteriales|unidentified_Acidobacteriales|Candidatus_Koribacter	0	5.50425892033961e-05	0.00028897359331783	0	0.000357776829822075	0	0	0	0	0
Bacteria|Acidobacteria|Acidobacteriia|Acidobacteriales|unidentified_Acidobacteriales|Occallatibacter	0	0	0.00013760647300849	0	0.000440340713627169	0	0	0	0	0
Bacteria|Acidobacteria|Acidobacteriia|Solibacterales	0	6.88032365042452e-05	0.000275212946016981	8.25638838050942e-05	0.00297229981698339	0	0	0	0	0
Bacteria|Acidobacteria|Acidobacteriia|Solibacterales|unidentified_Solibacterales	0	6.88032365042452e-05	0.000275212946016981	8.25638838050942e-05	0.0028622146385766	0	0	0	0	0
Bacteria|Acidobacteria|Acidobacteriia|Solibacterales|unidentified_Solibacterales|Bryobacter	0	4.12819419025471e-05	8.25638838050942e-05	2.75212946016981e-05	0.000949484663758583	0	0	0	0	0
Bacteria|Acidobacteria|Acidobacteriia|Solibacterales|unidentified_Solibacterales|Candidatus_Solibacter	0	2.75212946016981e-05	0.000192649062211886	5.50425892033961e-05	0.00191272997481802	0	0	0	0	0
Bacteria|Acidobacteria|Holophagae	0	0	2.75212946016981e-05	0	0.000412819419025471	2.75212946016981e-05	0	0	0	0
Bacteria|Acidobacteria|Holophagae|Holophagales	0	0	2.75212946016981e-05	0	6.88032365042452e-05	0	0	0	0	0
Bacteria|Acidobacteria|Holophagae|Holophagales|Holophagaceae	0	0	2.75212946016981e-05	0	6.88032365042452e-05	0	0	0	0	0
Bacteria|Acidobacteria|unidentified_Acidobacteria	0	0	0.000123845825707641	0	0.00013760647300849	0	0	0	0	0
Bacteria|Acidobacteria|unidentified_Acidobacteria|unidentified_Acidobacteria	0	0	0.000123845825707641	0	0.00013760647300849	0	0	0	0	0
Bacteria|Acidobacteria|unidentified_Acidobacteria|unidentified_Acidobacteria|unidentified_Acidobacteria	0	0	0.000123845825707641	0	0.00013760647300849	0	0	0	0	0
Bacteria|Acidobacteria|unidentified_Acidobacteria|unidentified_Acidobacteria|unidentified_Acidobacteria|Aridibacter	0	0	4.12819419025471e-05	0	0	0	0	0	0	0
Bacteria|Acidobacteria|unidentified_Acidobacteria|unidentified_Acidobacteria|unidentified_Acidobacteria|unidentified_Acidobacteria	0	0	8.25638838050942e-05	0	0.00013760647300849	0	0	0	0	0
Bacteria|Acidobacteria|unidentified_Acidobacteria|unidentified_Acidobacteria|unidentified_Acidobacteria|unidentified_Acidobacteria|Aminicenantes_bacterium_clone_OPB95	0	0	0	0	0.00013760647300849	0	0	0	0	0
Bacteria|Actinobacteria	0.00554554086224216	0.0296954768752322	0.0572030108296294	0.00816006384940348	0.0156320953337645	0.00165127767610188	0.00346768311981396	0.00437588584166999	0.00383922059693688	0.000206409709512735
Bacteria|Actinobacteria|Acidimicrobiia	0	0	0.000123845825707641	0	0.00130726149358066	0	0	0	0	0
Bacteria|Actinobacteria|Acidimicrobiia|unidentified_Acidimicrobiia	0	0	0	0	0.000770596248847546	0	0	0	0	0
Bacteria|Actinobacteria|Acidimicrobiia|unidentified_Acidimicrobiia|unidentified_Acidimicrobiia	0	0	0	0	0.000756835601546697	0	0	0	0	0
Bacteria|Actinobacteria|Acidimicrobiia|unidentified_Acidimicrobiia|unidentified_Acidimicrobiia|unidentified_Acidimicrobiia	0	0	0	0	0.000756835601546697	0	0	0	0	0
Bacteria|Actinobacteria|Acidimicrobiia|unidentified_Acidimicrobiia|unidentified_Acidimicrobiia|unidentified_Acidimicrobiia|actinobacterium_BGR_88	0	0	0	0	0.000688032365042452	0	0	0	0	0
Bacteria|Actinobacteria|Acidimicrobiia|unidentified_Acidimicrobiia|unidentified_Acidimicrobiia|unidentified_Acidimicrobiia|bacterium_enrichment_culture_clone_auto73_4W	0	0	0	0	6.88032365042452e-05	0	0	0	0	0
Bacteria|Actinobacteria|Coriobacteriia	0.00116965502057217	0.000825638838050942	0.000784356896148395	0.000385298124423773	0.000440340713627169	0.00134854343548321	0.000866920779953489	0.00162375638150019	0.00105956984216538	0
Bacteria|Actinobacteria|Coriobacteriia|Coriobacteriales	0.00116965502057217	0.000825638838050942	0.000784356896148395	0.000385298124423773	0.000440340713627169	0.00134854343548321	0.000866920779953489	0.00162375638150019	0.00105956984216538	0
Bacteria|Actinobacteria|Coriobacteriia|Coriobacteriales|Atopobiaceae	0	0	0	0	0	0	0	4.12819419025471e-05	0.000151367120309339	0
Bacteria|Actinobacteria|Coriobacteriia|Coriobacteriales|Atopobiaceae|Olsenella	0	0	0	0	0	0	0	4.12819419025471e-05	0	0
Bacteria|Actinobacteria|Coriobacteriia|Coriobacteriales|Atopobiaceae|Olsenella|Eubacterium_sp_cL-10-1-3	0	0	0	0	0	0	0	4.12819419025471e-05	0	0
Bacteria|Actinobacteria|Coriobacteriia|Coriobacteriales|Coriobacteriaceae	0	0	0	0	9.63245311059432e-05	2.75212946016981e-05	0	0.000330255535220377	0	0
Bacteria|Actinobacteria|Coriobacteriia|Coriobacteriales|Coriobacteriaceae|Collinsella	0	0	0	0	9.63245311059432e-05	2.75212946016981e-05	0	0.000330255535220377	0	0
Bacteria|Actinobacteria|Coriobacteriia|Coriobacteriales|Coriobacteriaceae|Collinsella|Collinsella_aerofaciens	0	0	0	0	6.88032365042452e-05	2.75212946016981e-05	0	0.00028897359331783	0	0
Bacteria|Actinobacteria|Coriobacteriia|Coriobacteriales|Eggerthellaceae	0.00116965502057217	0.000825638838050942	0.000784356896148395	0.000385298124423773	0.000344016182521226	0.00132102214088151	0.000839399485351791	0.00122469760977556	0.000908202721856036	0
Bacteria|Actinobacteria|Coriobacteriia|Coriobacteriales|Eggerthellaceae|Adlercreutzia	0.000550425892033961	1.3760647300849e-05	6.88032365042452e-05	0	5.50425892033961e-05	0.000123845825707641	0	0.000316494887919528	9.63245311059432e-05	0
Bacteria|Actinobacteria|Coriobacteriia|Coriobacteriales|Eggerthellaceae|Enterorhabdus	0.000357776829822075	0.000688032365042452	0.000467862008228867	0.000220170356813585	0.000220170356813584	0.00111461243136877	0.000674271717741603	0.000770596248847546	0.000660511070440754	0
Bacteria|Actinobacteria|Coriobacteriia|Coriobacteriales|Eggerthellaceae|Senegalimassilia	0	0	0	0	1.3760647300849e-05	0	0	5.50425892033961e-05	0	0
Bacteria|Actinobacteria|Coriobacteriia|Coriobacteriales|Eggerthellaceae|Slackia	0	0	0	0	0	0	0	2.75212946016981e-05	0	0
Bacteria|Actinobacteria|Coriobacteriia|Coriobacteriales|Eggerthellaceae|Slackia|Slackia_isoflavoniconvertens	0	0	0	0	0	0	0	2.75212946016981e-05	0	0
Bacteria|Actinobacteria|Rubrobacteria	0	0	0	0	2.75212946016981e-05	0	0	0	0	0
Bacteria|Actinobacteria|Rubrobacteria|Rubrobacterales	0	0	0	0	2.75212946016981e-05	0	0	0	0	0
Bacteria|Actinobacteria|Rubrobacteria|Rubrobacterales|unidentified_Rubrobacterales	0	0	0	0	2.75212946016981e-05	0	0	0	0	0
Bacteria|Actinobacteria|Rubrobacteria|Rubrobacterales|unidentified_Rubrobacterales|Rubrobacter	0	0	0	0	2.75212946016981e-05	0	0	0	0	0
Bacteria|Actinobacteria|Thermoleophilia	0	0	0.000192649062211886	0.000151367120309339	0.00363281088742414	0	0	0	0	0
Bacteria|Actinobacteria|Thermoleophilia|Gaiellales	0	0	6.88032365042452e-05	0.000151367120309339	0.00308238499539018	0	0	0	0	0
Bacteria|Actinobacteria|Thermoleophilia|Gaiellales|Gaiellaceae	0	0	4.12819419025471e-05	8.25638838050942e-05	0.000729314306944999	0	0	0	0	0
Bacteria|Actinobacteria|Thermoleophilia|Gaiellales|Gaiellaceae|Gaiella	0	0	4.12819419025471e-05	8.25638838050942e-05	0.000729314306944999	0	0	0	0	0
Bacteria|Actinobacteria|Thermoleophilia|Gaiellales|unidentified_Gaiellales	0	0	0	0	1.3760647300849e-05	0	0	0	0	0
Bacteria|Actinobacteria|Thermoleophilia|Gaiellales|unidentified_Gaiellales|unidentified_Gaiellales	0	0	0	0	1.3760647300849e-05	0	0	0	0	0
Bacteria|Actinobacteria|Thermoleophilia|Solirubrobacterales	0	0	0.000123845825707641	0	0.000550425892033961	0	0	0	0	0
Bacteria|Actinobacteria|Thermoleophilia|Solirubrobacterales|Solirubrobacteraceae	0	0	0.000123845825707641	0	0.000316494887919528	0	0	0	0	0
Bacteria|Actinobacteria|Thermoleophilia|Solirubrobacterales|Solirubrobacteraceae|Conexibacter	0	0	4.12819419025471e-05	0	0.00013760647300849	0	0	0	0	0
Bacteria|Actinobacteria|unidentified_Actinobacteria	0.00437588584166999	0.0288698380371813	0.0561021590455615	0.00762339860467036	0.0102241609445308	0.000302734240618679	0.00260076233986047	0.00275212946016981	0.0027796507547715	0.000206409709512735
Bacteria|Actinobacteria|unidentified_Actinobacteria|Actinomycetales	0	0	0	0	4.12819419025471e-05	0	0	0	0	0
Bacteria|Actinobacteria|unidentified_Actinobacteria|Actinomycetales|Actinomycetaceae	0	0	0	0	4.12819419025471e-05	0	0	0	0	0
Bacteria|Actinobacteria|unidentified_Actinobacteria|Actinomycetales|Actinomycetaceae|Actinomyces	0	0	0	0	4.12819419025471e-05	0	0	0	0	0
Bacteria|Actinobacteria|unidentified_Actinobacteria|Actinomycetales|Actinomycetaceae|Actinomyces|Actinomyces_odontolyticus	0	0	0	0	4.12819419025471e-05	0	0	0	0	0
Bacteria|Actinobacteria|unidentified_Actinobacteria|Bifidobacteriales	0.00425204001596235	0.0282918908505456	0.0552489989129089	0.00741698889515763	0.00478870526069546	0.000151367120309339	0.00255948039795792	0.00273836881286896	0.00260076233986047	0.000110085178406792
Bacteria|Actinobacteria|unidentified_Actinobacteria|Bifidobacteriales|Bifidobacteriaceae	0.00425204001596235	0.0282918908505456	0.0552489989129089	0.00741698889515763	0.00478870526069546	0.000151367120309339	0.00255948039795792	0.00273836881286896	0.00260076233986047	0.000110085178406792
Bacteria|Actinobacteria|unidentified_Actinobacteria|Bifidobacteriales|Bifidobacteriaceae|Bifidobacterium	0.00425204001596235	0.0282918908505456	0.0552489989129089	0.00741698889515763	0.00478870526069546	0.000151367120309339	0.00255948039795792	0.00273836881286896	0.00260076233986047	0.000110085178406792
Bacteria|Actinobacteria|unidentified_Actinobacteria|Catenulisporales	0	0	0	0	0.000151367120309339	0	0	0	0	0
Bacteria|Actinobacteria|unidentified_Actinobacteria|Catenulisporales|Actinospicaceae	0	0	0	0	5.50425892033961e-05	0	0	0	0	0
Bacteria|Actinobacteria|unidentified_Actinobacteria|Catenulisporales|Actinospicaceae|Actinospica	0	0	0	0	5.50425892033961e-05	0	0	0	0	0
Bacteria|Actinobacteria|unidentified_Actinobacteria|Catenulisporales|Catenulisporaceae	0	0	0	0	9.63245311059432e-05	0	0	0	0	0
Bacteria|Actinobacteria|unidentified_Actinobacteria|Catenulisporales|Catenulisporaceae|Catenulispora	0	0	0	0	9.63245311059432e-05	0	0	0	0	0
Bacteria|Actinobacteria|unidentified_Actinobacteria|Catenulisporales|Catenulisporaceae|Catenulispora|Catenulispora_sp	0	0	0	0	8.25638838050942e-05	0	0	0	0	0
Bacteria|Actinobacteria|unidentified_Actinobacteria|Corynebacteriales	9.63245311059432e-05	0.000440340713627169	0.000399058771724622	0.000151367120309339	8.25638838050942e-05	0.000123845825707641	4.12819419025471e-05	1.3760647300849e-05	0.000151367120309339	5.50425892033961e-05
Bacteria|Actinobacteria|unidentified_Actinobacteria|Corynebacteriales|Corynebacteriaceae	2.75212946016981e-05	0	0	0	0	0	0	0	1.3760647300849e-05	0
Bacteria|Actinobacteria|unidentified_Actinobacteria|Corynebacteriales|Corynebacteriaceae|unidentified_Corynebacteriaceae	2.75212946016981e-05	0	0	0	0	0	0	0	1.3760647300849e-05	0
Bacteria|Actinobacteria|unidentified_Actinobacteria|Corynebacteriales|Corynebacteriaceae|unidentified_Corynebacteriaceae|Corynebacterium_sp_KPL1855	2.75212946016981e-05	0	0	0	0	0	0	0	1.3760647300849e-05	0
Bacteria|Actinobacteria|unidentified_Actinobacteria|Corynebacteriales|Mycobacteriaceae	0	0	6.88032365042452e-05	0	2.75212946016981e-05	0	0	0	0	0
Bacteria|Actinobacteria|unidentified_Actinobacteria|Corynebacteriales|Mycobacteriaceae|Mycobacterium	0	0	6.88032365042452e-05	0	2.75212946016981e-05	0	0	0	0	0
Bacteria|Actinobacteria|unidentified_Actinobacteria|Corynebacteriales|Nocardiaceae	6.88032365042452e-05	0.000440340713627169	0.000330255535220377	0.000151367120309339	5.50425892033961e-05	0.000123845825707641	4.12819419025471e-05	1.3760647300849e-05	0.00013760647300849	5.50425892033961e-05
Bacteria|Actinobacteria|unidentified_Actinobacteria|Corynebacteriales|Nocardiaceae|Rhodococcus	6.88032365042452e-05	0.000440340713627169	0.000330255535220377	0.000151367120309339	5.50425892033961e-05	0.000123845825707641	4.12819419025471e-05	1.3760647300849e-05	0.00013760647300849	5.50425892033961e-05
Bacteria|Actinobacteria|unidentified_Actinobacteria|Corynebacteriales|Nocardiaceae|Rhodococcus|Rhodococcus_erythropolis	6.88032365042452e-05	0.000440340713627169	0.000330255535220377	0.000151367120309339	5.50425892033961e-05	0.000123845825707641	4.12819419025471e-05	1.3760647300849e-05	0.00013760647300849	5.50425892033961e-05
Bacteria|Actinobacteria|unidentified_Actinobacteria|Frankiales	0	1.3760647300849e-05	0.000344016182521226	0	0.00180264479641122	0	0	0	0	2.75212946016981e-05
Bacteria|Actinobacteria|unidentified_Actinobacteria|Frankiales|Acidothermaceae	0	1.3760647300849e-05	0.000344016182521226	0	0.00101828790026283	0	0	0	0	2.75212946016981e-05
Bacteria|Actinobacteria|unidentified_Actinobacteria|Frankiales|Acidothermaceae|Acidothermus	0	1.3760647300849e-05	0.000344016182521226	0	0.00101828790026283	0	0	0	0	2.75212946016981e-05
Bacteria|Actinobacteria|unidentified_Actinobacteria|Frankiales|Frankiaceae	0	0	0	0	2.75212946016981e-05	0	0	0	0	0
Bacteria|Actinobacteria|unidentified_Actinobacteria|Frankiales|Frankiaceae|Jatrophihabitans	0	0	0	0	2.75212946016981e-05	0	0	0	0	0
Bacteria|Actinobacteria|unidentified_Actinobacteria|Frankiales|Geodermatophilaceae	0	0	0	0	0.000123845825707641	0	0	0	0	0
Bacteria|Actinobacteria|unidentified_Actinobacteria|Frankiales|Geodermatophilaceae|Geodermatophilus	0	0	0	0	0.000123845825707641	0	0	0	0	0
Bacteria|Actinobacteria|unidentified_Actinobacteria|Micrococcales	0	1.3760647300849e-05	6.88032365042452e-05	0	0.00071555365964415	2.75212946016981e-05	0	0	2.75212946016981e-05	0
Bacteria|Actinobacteria|unidentified_Actinobacteria|Micrococcales|Bogoriellaceae	0	0	0	0	1.3760647300849e-05	0	0	0	0	0
Bacteria|Actinobacteria|unidentified_Actinobacteria|Micrococcales|Bogoriellaceae|Georgenia	0	0	0	0	1.3760647300849e-05	0	0	0	0	0
Bacteria|Actinobacteria|unidentified_Actinobacteria|Micrococcales|Intrasporangiaceae	0	0	0	0	0.000151367120309339	0	0	0	0	0
Bacteria|Actinobacteria|unidentified_Actinobacteria|Micrococcales|Intrasporangiaceae|Oryzihumus	0	0	0	0	0.000151367120309339	0	0	0	0	0
Bacteria|Actinobacteria|unidentified_Actinobacteria|Micrococcales|Microbacteriaceae	0	0	4.12819419025471e-05	0	0	0	0	0	0	0
Bacteria|Actinobacteria|unidentified_Actinobacteria|Micrococcales|Microbacteriaceae|Agromyces	0	0	4.12819419025471e-05	0	0	0	0	0	0	0
Bacteria|Actinobacteria|unidentified_Actinobacteria|Micrococcales|Micrococcaceae	0	1.3760647300849e-05	2.75212946016981e-05	0	0.000550425892033961	2.75212946016981e-05	0	0	2.75212946016981e-05	0
Bacteria|Actinobacteria|unidentified_Actinobacteria|Micrococcales|Micrococcaceae|Micrococcus	0	0	1.3760647300849e-05	0	0	1.3760647300849e-05	0	0	0	0
Bacteria|Actinobacteria|unidentified_Actinobacteria|Micrococcales|Micrococcaceae|Micrococcus|Micrococcus_luteus	0	0	1.3760647300849e-05	0	0	1.3760647300849e-05	0	0	0	0
Bacteria|Actinobacteria|unidentified_Actinobacteria|Micrococcales|Micrococcaceae|Rothia	0	1.3760647300849e-05	0	0	0	0	0	0	0	0
Bacteria|Actinobacteria|unidentified_Actinobacteria|Micrococcales|Micrococcaceae|Sinomonas	0	0	0	0	0.000522904597432263	1.3760647300849e-05	0	0	0	0
Bacteria|Actinobacteria|unidentified_Actinobacteria|Micrococcales|Micrococcaceae|Sinomonas|Sinomonas_atrocyanea	0	0	0	0	0.000522904597432263	1.3760647300849e-05	0	0	0	0
Bacteria|Actinobacteria|unidentified_Actinobacteria|Micromonosporales	0	0	0	0	1.3760647300849e-05	0	0	0	0	0
Bacteria|Actinobacteria|unidentified_Actinobacteria|Micromonosporales|Micromonosporaceae	0	0	0	0	1.3760647300849e-05	0	0	0	0	0
Bacteria|Actinobacteria|unidentified_Actinobacteria|Propionibacteriales	0	0	1.3760647300849e-05	0	0.000178888414911037	0	0	0	0	0
Bacteria|Actinobacteria|unidentified_Actinobacteria|Propionibacteriales|Nocardioidaceae	0	0	1.3760647300849e-05	0	0.000151367120309339	0	0	0	0	0
Bacteria|Actinobacteria|unidentified_Actinobacteria|Propionibacteriales|Nocardioidaceae|Nocardioides	0	0	0	0	6.88032365042452e-05	0	0	0	0	0
Bacteria|Actinobacteria|unidentified_Actinobacteria|Propionibacteriales|Nocardioidaceae|Nocardioides|Nocardioides_sp	0	0	0	0	6.88032365042452e-05	0	0	0	0	0
Bacteria|Actinobacteria|unidentified_Actinobacteria|Propionibacteriales|Propionibacteriaceae	0	0	0	0	2.75212946016981e-05	0	0	0	0	0
Bacteria|Actinobacteria|unidentified_Actinobacteria|Propionibacteriales|Propionibacteriaceae|unidentified_Propionibacteriaceae	0	0	0	0	2.75212946016981e-05	0	0	0	0	0
Bacteria|Actinobacteria|unidentified_Actinobacteria|Propionibacteriales|Propionibacteriaceae|unidentified_Propionibacteriaceae|Propionibacteriaceae_bacterium_SH081	0	0	0	0	2.75212946016981e-05	0	0	0	0	0
Bacteria|Actinobacteria|unidentified_Actinobacteria|Pseudonocardiales	0	0	0	0	1.3760647300849e-05	0	0	0	0	0
Bacteria|Actinobacteria|unidentified_Actinobacteria|Pseudonocardiales|Pseudonocardiaceae	0	0	0	0	1.3760647300849e-05	0	0	0	0	0
Bacteria|Actinobacteria|unidentified_Actinobacteria|Streptomycetales	2.75212946016981e-05	9.63245311059432e-05	2.75212946016981e-05	5.50425892033961e-05	0.00233931004114434	0	0	0	0	1.3760647300849e-05
Bacteria|Actinobacteria|unidentified_Actinobacteria|Streptomycetales|Streptomycetaceae	2.75212946016981e-05	9.63245311059432e-05	2.75212946016981e-05	5.50425892033961e-05	0.00233931004114434	0	0	0	0	1.3760647300849e-05
Bacteria|Armatimonadetes	0	1.3760647300849e-05	0	0	0.000344016182521226	0	0	0	0	0
Bacteria|Armatimonadetes|Armatimonadia	0	0	0	0	0.000110085178406792	0	0	0	0	0
Bacteria|Armatimonadetes|Armatimonadia|Armatimonadales	0	0	0	0	0.000110085178406792	0	0	0	0	0
Bacteria|Armatimonadetes|Chthonomonadetes	0	0	0	0	0.000110085178406792	0	0	0	0	0
Bacteria|Armatimonadetes|Chthonomonadetes|Chthonomonadales	0	0	0	0	0.000110085178406792	0	0	0	0	0
Bacteria|Armatimonadetes|Fimbriimonadia	0	1.3760647300849e-05	0	0	9.63245311059432e-05	0	0	0	0	0
Bacteria|Armatimonadetes|Fimbriimonadia|Fimbriimonadales	0	1.3760647300849e-05	0	0	9.63245311059432e-05	0	0	0	0	0
Bacteria|Armatimonadetes|Fimbriimonadia|Fimbriimonadales|Fimbriimonadaceae	0	1.3760647300849e-05	0	0	9.63245311059432e-05	0	0	0	0	0
Bacteria|Atribacteria	0	0	0	0	0.000454101360928018	0	0	0	0	0
Bacteria|Atribacteria|unidentified_Atribacteria	0	0	0	0	0.000371537477122924	0	0	0	0	0
Bacteria|Atribacteria|unidentified_Atribacteria|unidentified_Atribacteria	0	0	0	0	0.000371537477122924	0	0	0	0	0
Bacteria|Atribacteria|unidentified_Atribacteria|unidentified_Atribacteria|unidentified_Atribacteria	0	0	0	0	0.000371537477122924	0	0	0	0	0
Bacteria|Atribacteria|unidentified_Atribacteria|unidentified_Atribacteria|unidentified_Atribacteria|unidentified_Atribacteria	0	0	0	0	0.000371537477122924	0	0	0	0	0
Bacteria|Atribacteria|unidentified_Atribacteria|unidentified_Atribacteria|unidentified_Atribacteria|unidentified_Atribacteria|Atribacteria_bacterium_JGI_0000079-F20	0	0	0	0	0.000371537477122924	0	0	0	0	0
Bacteria|Bacteroidetes	0.199144087737887	0.360432634751139	0.323843073578182	0.444881727236449	0.120722158770349	0.353497268511511	0.458724938421103	0.345309683367506	0.685596730470202	0.495410824125167
Bacteria|Bacteroidetes|Bacteroidia	0.199144087737887	0.360432634751139	0.32381555228358	0.444826684647246	0.120570791650039	0.353497268511511	0.458724938421103	0.345309683367506	0.685596730470202	0.495410824125167
Bacteria|Bacteroidetes|Bacteroidia|Bacteroidales	0.199089045148684	0.360350070867334	0.320967098292304	0.444689078174238	0.119139684330751	0.351845990835409	0.442336007485792	0.344484044529455	0.685252714287681	0.495355781535964
Bacteria|Bacteroidetes|Bacteroidia|Bacteroidales|Bacteroidaceae	0.0660373463967745	0.237357405292345	0.152220280441992	0.186443010279204	0.059707448638384	0.0242187392494943	0.265002545719751	0.06936742304358	0.252136340493457	0.491640406764734
Bacteria|Bacteroidetes|Bacteroidia|Bacteroidales|Bacteroidaceae|Bacteroides	0.0660373463967745	0.237357405292345	0.152220280441992	0.186443010279204	0.059707448638384	0.0242187392494943	0.265002545719751	0.06936742304358	0.252136340493457	0.491640406764734
Bacteria|Bacteroidetes|Bacteroidia|Bacteroidales|Bacteroidaceae|Bacteroides|Bacteroides_acidifaciens	0.00339887988330971	0.0567489094687014	0.00203657580052566	0.0147238926119085	0.00233931004114434	0.0036190502401233	0.0321448720947833	0.0122882580396582	0.0555792544481292	0.000467862008228867
Bacteria|Bacteroidetes|Bacteroidia|Bacteroidales|Bacteroidaceae|Bacteroides|Bacteroides_coprocola	2.75212946016981e-05	6.88032365042452e-05	0	2.75212946016981e-05	0.0021604216262333	0	0	0	0	5.50425892033961e-05
Bacteria|Bacteroidetes|Bacteroidia|Bacteroidales|Bacteroidaceae|Bacteroides|Bacteroides_coprophilus	0	0	0	0	0.000577947186635659	0	0	0	0	4.12819419025471e-05
Bacteria|Bacteroidetes|Bacteroidia|Bacteroidales|Bacteroidaceae|Bacteroides|Bacteroides_intestinalis	9.63245311059432e-05	0.000220170356813585	0.000165127767610188	0.000151367120309339	0.000481622655529716	0.000220170356813585	0.0203795186525574	0.00389426318614028	0.0120680876828446	0.000316494887919528
Bacteria|Bacteroidetes|Bacteroidia|Bacteroidales|Bacteroidaceae|Bacteroides|Bacteroides_massiliensis	1.3760647300849e-05	8.25638838050942e-05	1.3760647300849e-05	0	2.75212946016981e-05	0	2.75212946016981e-05	0.000908202721856036	6.88032365042452e-05	2.75212946016981e-05
Bacteria|Bacteroidetes|Bacteroidia|Bacteroidales|Bacteroidaceae|Bacteroides|Bacteroides_plebeius	9.63245311059432e-05	4.12819419025471e-05	1.3760647300849e-05	2.75212946016981e-05	0.00127974019897896	1.3760647300849e-05	1.3760647300849e-05	2.75212946016981e-05	0	0
Bacteria|Bacteroidetes|Bacteroidia|Bacteroidales|Bacteroidaceae|Bacteroides|Bacteroides_thetaiotaomicron	0.000123845825707641	0.00379793865503433	0.000811878190750093	0.00416947613215726	0.00099076660566113	0.00125221890437726	0.00511896079591584	0.0078573296087848	0.0134579130602304	0.000123845825707641
Bacteria|Bacteroidetes|Bacteroidia|Bacteroidales|Bacteroidaceae|Bacteroides|Bacteroides_uniformis	6.88032365042452e-05	2.75212946016981e-05	0	5.50425892033961e-05	9.63245311059432e-05	0	6.88032365042452e-05	0.000632989775839055	5.50425892033961e-05	0
Bacteria|Bacteroidetes|Bacteroidia|Bacteroidales|Bacteroidaceae|Bacteroides|Bacteroides_vulgatus	0	0	0	0	0	0	0	0	0	0.000261452298716132
Bacteria|Bacteroidetes|Bacteroidia|Bacteroidales|Barnesiellaceae	0	1.3760647300849e-05	0	2.75212946016981e-05	0.000123845825707641	0	0	0.00028897359331783	0	0
Bacteria|Bacteroidetes|Bacteroidia|Bacteroidales|Barnesiellaceae|Barnesiella	0	1.3760647300849e-05	0	2.75212946016981e-05	0.000123845825707641	0	0	0.00028897359331783	0	0
Bacteria|Bacteroidetes|Bacteroidia|Bacteroidales|Marinifilaceae	0.000110085178406792	0.000536665244733112	0.000371537477122924	0.000110085178406792	0.000206409709512735	0.00482998720259801	0.00165127767610188	0.002187942920835	0.00111461243136877	4.12819419025471e-05
Bacteria|Bacteroidetes|Bacteroidia|Bacteroidales|Marinifilaceae|Butyricimonas	0.000110085178406792	0.000536665244733112	0.000371537477122924	0.000110085178406792	0.000192649062211886	0.00482998720259801	0.00159623508689849	0.0021053790370299	0.00104580919486453	4.12819419025471e-05
Bacteria|Bacteroidetes|Bacteroidia|Bacteroidales|Marinifilaceae|Odoribacter	0	0	0	0	1.3760647300849e-05	0	5.50425892033961e-05	8.25638838050942e-05	6.88032365042452e-05	0
Bacteria|Bacteroidetes|Bacteroidia|Bacteroidales|Marinilabiliaceae	0	0	0	0	1.3760647300849e-05	0	0	0	0	0
Bacteria|Bacteroidetes|Bacteroidia|Bacteroidales|Muribaculaceae	0.119882759284997	0.10032887947049	0.16109589795104	0.142890561572016	0.0367546889405678	0.204084160118892	0.118080114488586	0.175021673019499	0.233325535633196	0.00228426745194094
Bacteria|Bacteroidetes|Bacteroidia|Bacteroidales|Muribaculaceae|Muribaculum	0.00349520441441565	4.12819419025471e-05	2.75212946016981e-05	0.0036190502401233	0.000151367120309339	0.00134854343548321	0.000316494887919528	0.00696288753422961	0.00344016182521226	1.3760647300849e-05
Bacteria|Bacteroidetes|Bacteroidia|Bacteroidales|Prevotellaceae	0.000591707833936508	0.00085316013265264	0.000550425892033961	0.0439790287735135	0.00321999146839867	0.027438730717893	0.0102654428864334	0.028801034800677	0.0426304853380303	0.000454101360928018
Bacteria|Bacteroidetes|Bacteroidia|Bacteroidales|Prevotellaceae|Alloprevotella	0.000385298124423773	0.000275212946016981	0.000330255535220377	0.043387320939577	0.000261452298716132	0.000894442074555187	0.00291725722777999	0.0101691183553274	0.0413094631971488	0.000206409709512735
Bacteria|Bacteroidetes|Bacteroidia|Bacteroidales|Prevotellaceae|Alloprevotella|Prevotellamassilia_timonensis	0	0	0	1.3760647300849e-05	2.75212946016981e-05	0	0	4.12819419025471e-05	0	0
Bacteria|Bacteroidetes|Bacteroidia|Bacteroidales|Prevotellaceae|Paraprevotella	0	0	0	0	4.12819419025471e-05	0	1.3760647300849e-05	9.63245311059432e-05	0	0
Bacteria|Bacteroidetes|Bacteroidia|Bacteroidales|Prevotellaceae|unidentified_Prevotellaceae	0.00013760647300849	0.000233931004114434	0.000110085178406792	0.000110085178406792	0.00169255961800443	5.50425892033961e-05	5.50425892033961e-05	0.00042658006632632	6.88032365042452e-05	0.000123845825707641
Bacteria|Bacteroidetes|Bacteroidia|Bacteroidales|Prevotellaceae|unidentified_Prevotellaceae|Massiliprevotella_massiliensis	0	0	0	0	0	0	0	0.000275212946016981	0	0
Bacteria|Bacteroidetes|Bacteroidia|Bacteroidales|Prevotellaceae|unidentified_Prevotellaceae|Prevotella_copri	6.88032365042452e-05	0.000220170356813585	8.25638838050942e-05	0.000110085178406792	0.00169255961800443	2.75212946016981e-05	2.75212946016981e-05	0.000151367120309339	6.88032365042452e-05	0.000110085178406792
Bacteria|Bacteroidetes|Bacteroidia|Bacteroidales|Prevotellaceae|unidentified_Prevotellaceae|Prevotella_melaninogenica	2.75212946016981e-05	0	0	0	0	0	0	0	0	0
Bacteria|Bacteroidetes|Bacteroidia|Bacteroidales|Prevotellaceae|unidentified_Prevotellaceae|Prevotella_sp_Marseille-P2931	4.12819419025471e-05	1.3760647300849e-05	2.75212946016981e-05	0	0	2.75212946016981e-05	2.75212946016981e-05	0	0	1.3760647300849e-05
Bacteria|Bacteroidetes|Bacteroidia|Bacteroidales|Prolixibacteraceae	0	0	0	0	0.00013760647300849	0	0	0	0	0
Bacteria|Bacteroidetes|Bacteroidia|Bacteroidales|Prolixibacteraceae|Mariniphaga	0	0	0	0	1.3760647300849e-05	0	0	0	0	0
Bacteria|Bacteroidetes|Bacteroidia|Bacteroidales|Rikenellaceae	0.00121093696247471	0.00550425892033961	0.00392178448074197	0.0168843142381418	0.00485750849719971	0.0842977253650012	0.0292688968089059	0.0534876360584002	0.0472678234784164	0.000577947186635659
Bacteria|Bacteroidetes|Bacteroidia|Bacteroidales|Rikenellaceae|Alistipes	0.00118341566787302	0.00550425892033961	0.00392178448074197	0.0168843142381418	0.00485750849719971	0.0842977253650012	0.0292688968089059	0.0534876360584002	0.0472540628311156	0.000577947186635659
Bacteria|Bacteroidetes|Bacteroidia|Bacteroidales|Rikenellaceae|Alistipes|Alistipes_finegoldii	0.00028897359331783	0.000688032365042452	0.000949484663758583	0.00463733814038612	0.000743074954245848	0.0106094590689546	0.00254571975065707	0.0212602000798118	0.0188383261548623	0.000206409709512735
Bacteria|Bacteroidetes|Bacteroidia|Bacteroidales|Rikenellaceae|Alistipes|Alistipes_indistinctus	4.12819419025471e-05	0.000302734240618679	0.000192649062211886	2.75212946016981e-05	2.75212946016981e-05	1.3760647300849e-05	1.3760647300849e-05	1.3760647300849e-05	8.25638838050942e-05	2.75212946016981e-05
Bacteria|Bacteroidetes|Bacteroidia|Bacteroidales|Rikenellaceae|Alistipes|Alistipes_sp_N15MGS-157	0	0.000344016182521226	0.000344016182521226	0.000123845825707641	0.000591707833936508	0.000371537477122924	0.000316494887919528	0.000206409709512735	0.000261452298716132	0
Bacteria|Bacteroidetes|Bacteroidia|Bacteroidales|Rikenellaceae|Alistipes|Faecalibacterium_prausnitzii	0	0	0	0	1.3760647300849e-05	0	0	0	0	0
Bacteria|Bacteroidetes|Bacteroidia|Bacteroidales|Tannerellaceae	0.011214927550192	0.0157008985702688	0.00272460816556811	0.0542031897180443	0.00630237646378886	0.00694912688692876	0.0180539692587139	0.0152605578566416	0.108681592382106	0.000302734240618679
Bacteria|Bacteroidetes|Bacteroidia|Bacteroidales|Tannerellaceae|Macellibacteroides	0	4.12819419025471e-05	0	5.50425892033961e-05	8.25638838050942e-05	0	0	0	0	0
Bacteria|Bacteroidetes|Bacteroidia|Bacteroidales|Tannerellaceae|Parabacteroides	0.011214927550192	0.0156596166283662	0.00272460816556811	0.0541481471288409	0.00621981257998376	0.00694912688692876	0.0180539692587139	0.0152605578566416	0.108681592382106	0.000302734240618679
Bacteria|Bacteroidetes|Bacteroidia|Bacteroidales|Tannerellaceae|Parabacteroides|Parabacteroides_distasonis	0.00682528106122112	0.0124258645126667	0.0013760647300849	0.00655006811520414	0.0020778577424282	0.00203657580052566	0.00338511923600886	0.00506391820671244	0.00462357749308527	0.00013760647300849
Bacteria|Bacteroidetes|Bacteroidia|Bacteroidales|Tannerellaceae|Parabacteroides|Parabacteroides_goldsteinii	5.50425892033961e-05	5.50425892033961e-05	0.00042658006632632	0.000275212946016981	5.50425892033961e-05	0.00028897359331783	0.000275212946016981	0.000467862008228867	0.00220170356813584	0
Bacteria|Bacteroidetes|Bacteroidia|Bacteroidales|Tannerellaceae|Parabacteroides|Parabacteroides_merdae	0.00246315586685198	2.75212946016981e-05	0.000440340713627169	0.00745827083706017	0.00320623082109782	0.00392178448074197	0.0133478278818236	0.00802245737639499	0.0988702508566003	4.12819419025471e-05
Bacteria|Bacteroidetes|Bacteroidia|Bacteroidales|unidentified_Bacteroidales	0	0	0	0	0.000220170356813584	0	0	0	0	0
Bacteria|Bacteroidetes|Bacteroidia|Bacteroidales|unidentified_Bacteroidales|Fermentimonas	0	0	0	0	1.3760647300849e-05	0	0	0	0	0
Bacteria|Bacteroidetes|Bacteroidia|Bacteroidales|unidentified_Bacteroidales|Petrimonas	0	0	0	0	6.88032365042452e-05	0	0	0	0	0
Bacteria|Bacteroidetes|Bacteroidia|Bacteroidales|unidentified_Bacteroidales|Proteiniphilum	0	0	0	0	0.00013760647300849	0	0	0	0	0
Bacteria|Bacteroidetes|Bacteroidia|Chitinophagales	0	1.3760647300849e-05	0.00114213372597047	0	0.000440340713627169	0	0	0	0	1.3760647300849e-05
Bacteria|Bacteroidetes|Bacteroidia|Chitinophagales|Chitinophagaceae	0	1.3760647300849e-05	0.000688032365042451	0	0.000371537477122924	0	0	0	0	1.3760647300849e-05
Bacteria|Bacteroidetes|Bacteroidia|Chitinophagales|Chitinophagaceae|Chitinophaga	0	0	4.12819419025471e-05	0	0	0	0	0	0	0
Bacteria|Bacteroidetes|Bacteroidia|Chitinophagales|Chitinophagaceae|Lacibacter	0	0	8.25638838050942e-05	0	0	0	0	0	0	0
Bacteria|Bacteroidetes|Bacteroidia|Chitinophagales|Chitinophagaceae|Terrimonas	0	0	0.00013760647300849	0	0	0	0	0	0	0
Bacteria|Bacteroidetes|Bacteroidia|Chitinophagales|Chitinophagaceae|unidentified_Chitinophagaceae	0	0	0.000206409709512735	0	0	0	0	0	0	0
Bacteria|Bacteroidetes|Bacteroidia|Chitinophagales|Chitinophagaceae|unidentified_Chitinophagaceae|Chitinophaga_sp_BN130233	0	0	0.000206409709512735	0	0	0	0	0	0	0
Bacteria|Bacteroidetes|Bacteroidia|Chitinophagales|Saprospiraceae	0	0	0.000440340713627169	0	0	0	0	0	0	0
Bacteria|Bacteroidetes|Bacteroidia|Chitinophagales|Saprospiraceae|unidentified_Saprospiraceae	0	0	1.3760647300849e-05	0	0	0	0	0	0	0
Bacteria|Bacteroidetes|Bacteroidia|Chitinophagales|Saprospiraceae|unidentified_Saprospiraceae|filamentous_bacterium_Plant1_Iso8	0	0	1.3760647300849e-05	0	0	0	0	0	0	0
Bacteria|Bacteroidetes|Bacteroidia|Cytophagales	0	0	0.00013760647300849	0	0.000220170356813585	0	0	0	0	0
Bacteria|Bacteroidetes|Bacteroidia|Cytophagales|Cytophagaceae	0	0	0	0	1.3760647300849e-05	0	0	0	0	0
Bacteria|Bacteroidetes|Bacteroidia|Cytophagales|Cytophagaceae|Sporocytophaga	0	0	0	0	1.3760647300849e-05	0	0	0	0	0
Bacteria|Bacteroidetes|Bacteroidia|Cytophagales|Hymenobacteraceae	0	0	0	0	2.75212946016981e-05	0	0	0	0	0
Bacteria|Bacteroidetes|Bacteroidia|Cytophagales|Hymenobacteraceae|Pontibacter	0	0	0	0	2.75212946016981e-05	0	0	0	0	0
Bacteria|Bacteroidetes|Bacteroidia|Cytophagales|Microscillaceae	0	0	1.3760647300849e-05	0	0.000178888414911037	0	0	0	0	0
Bacteria|Bacteroidetes|Bacteroidia|Cytophagales|Microscillaceae|unidentified_Microscillaceae	0	0	0	0	9.63245311059432e-05	0	0	0	0	0
Bacteria|Bacteroidetes|Bacteroidia|Cytophagales|Microscillaceae|unidentified_Microscillaceae|Bacteroidetes_bacterium_N2	0	0	0	0	9.63245311059432e-05	0	0	0	0	0
Bacteria|Bacteroidetes|Bacteroidia|Cytophagales|Spirosomaceae	0	0	0.000123845825707641	0	0	0	0	0	0	0
Bacteria|Bacteroidetes|Bacteroidia|Cytophagales|Spirosomaceae|Dyadobacter	0	0	4.12819419025471e-05	0	0	0	0	0	0	0
Bacteria|Bacteroidetes|Bacteroidia|Cytophagales|Spirosomaceae|Runella	0	0	8.25638838050942e-05	0	0	0	0	0	0	0
Bacteria|Bacteroidetes|Bacteroidia|Flavobacteriales	2.75212946016981e-05	0	0.00138982537738575	0	2.75212946016981e-05	1.3760647300849e-05	0.000454101360928018	4.12819419025471e-05	4.12819419025471e-05	0
Bacteria|Bacteroidetes|Bacteroidia|Flavobacteriales|Flavobacteriaceae	2.75212946016981e-05	0	0.00133478278818236	0	0	1.3760647300849e-05	0.000454101360928018	4.12819419025471e-05	0	0
Bacteria|Bacteroidetes|Bacteroidia|Flavobacteriales|Flavobacteriaceae|Actibacter	2.75212946016981e-05	0	0	0	0	0	0	0	0	0
Bacteria|Bacteroidetes|Bacteroidia|Flavobacteriales|Flavobacteriaceae|Flavobacterium	0	0	0.00133478278818236	0	0	0	0.000454101360928018	4.12819419025471e-05	0	0
Bacteria|Bacteroidetes|Bacteroidia|Flavobacteriales|Flavobacteriaceae|Flavobacterium|Flavobacterium_urocaniciphilum	0	0	8.25638838050942e-05	0	0	0	0	0	0	0
Bacteria|Bacteroidetes|Bacteroidia|Flavobacteriales|Flavobacteriaceae|Flavobacterium|cf_Cytophaga_sp_MDA2507	0	0	0	0	0	0	0.000454101360928018	0	0	0
Bacteria|Bacteroidetes|Bacteroidia|Flavobacteriales|unidentified_Flavobacteriales	0	0	5.50425892033961e-05	0	2.75212946016981e-05	0	0	0	4.12819419025471e-05	0
Bacteria|Bacteroidetes|Bacteroidia|Flavobacteriales|unidentified_Flavobacteriales|Chryseobacterium	0	0	5.50425892033961e-05	0	1.3760647300849e-05	0	0	0	0	0
Bacteria|Bacteroidetes|Bacteroidia|Flavobacteriales|unidentified_Flavobacteriales|Chryseobacterium|Chryseobacterium_gambrini	0	0	5.50425892033961e-05	0	1.3760647300849e-05	0	0	0	0	0
Bacteria|Bacteroidetes|Bacteroidia|Flavobacteriales|unidentified_Flavobacteriales|Cloacibacterium	0	0	0	0	1.3760647300849e-05	0	0	0	4.12819419025471e-05	0
Bacteria|Bacteroidetes|Bacteroidia|Sphingobacteriales	2.75212946016981e-05	4.12819419025471e-05	0.000110085178406792	1.3760647300849e-05	0.000591707833936508	0.000330255535220377	0.0156320953337645	0.00042658006632632	0	4.12819419025471e-05
Bacteria|Bacteroidetes|Bacteroidia|Sphingobacteriales|Lentimicrobiaceae	0	4.12819419025471e-05	0	0	0.000220170356813585	0	0	0	0	0
Bacteria|Bacteroidetes|Bacteroidia|Sphingobacteriales|Lentimicrobiaceae|Lentimicrobium	0	0	0	0	5.50425892033961e-05	0	0	0	0	0
Bacteria|Bacteroidetes|Bacteroidia|Sphingobacteriales|Lentimicrobiaceae|unidentified_Lentimicrobiaceae	0	4.12819419025471e-05	0	0	0.000165127767610188	0	0	0	0	0
Bacteria|Bacteroidetes|Bacteroidia|Sphingobacteriales|Lentimicrobiaceae|unidentified_Lentimicrobiaceae|bacterium_enrichment_culture_clone_ecb21	0	4.12819419025471e-05	0	0	0.000165127767610188	0	0	0	0	0
Bacteria|Bacteroidetes|Bacteroidia|Sphingobacteriales|Sphingobacteriaceae	2.75212946016981e-05	0	0	1.3760647300849e-05	0.000206409709512735	0.000330255535220377	0.0156320953337645	0.00042658006632632	0	4.12819419025471e-05
Bacteria|Bacteroidetes|Bacteroidia|Sphingobacteriales|Sphingobacteriaceae|Pedobacter	0	0	0	0	2.75212946016981e-05	0	0	0	0	0
Bacteria|Bacteroidetes|Bacteroidia|Sphingobacteriales|Sphingobacteriaceae|Sphingobacterium	0	0	0	1.3760647300849e-05	0	0.000330255535220377	0.0155632920972603	0.00042658006632632	0	0
Bacteria|Bacteroidetes|Bacteroidia|Sphingobacteriales|Sphingobacteriaceae|Sphingobacterium|Sphingobacterium_multivorum	0	0	0	1.3760647300849e-05	0	0.000330255535220377	0.0155632920972603	0.00042658006632632	0	0
Bacteria|Bacteroidetes|Ignavibacteria	0	0	0	5.50425892033961e-05	0.000123845825707641	0	0	0	0	0
Bacteria|Bacteroidetes|Ignavibacteria|unidentified_Ignavibacteria	0	0	0	0	0.000110085178406792	0	0	0	0	0
Bacteria|Bacteroidetes|Ignavibacteria|unidentified_Ignavibacteria|unidentified_Ignavibacteria	0	0	0	0	0.000110085178406792	0	0	0	0	0
Bacteria|Bacteroidetes|Ignavibacteria|unidentified_Ignavibacteria|unidentified_Ignavibacteria|unidentified_Ignavibacteria	0	0	0	0	0.000110085178406792	0	0	0	0	0
Bacteria|Bacteroidetes|Ignavibacteria|unidentified_Ignavibacteria|unidentified_Ignavibacteria|unidentified_Ignavibacteria|Ignavibacteria_bacterium_RIFCSPLOWO2_12_FULL_56_21	0	0	0	0	0.000110085178406792	0	0	0	0	0
Bacteria|Caldiserica	0	0	0	0	1.3760647300849e-05	0	0	0	0	0
Bacteria|Caldiserica|Caldisericia	0	0	0	0	1.3760647300849e-05	0	0	0	0	0
Bacteria|Caldiserica|Caldisericia|Caldisericales	0	0	0	0	1.3760647300849e-05	0	0	0	0	0
Bacteria|Candidatus_Peregrinibacteria	0	0	0	0	4.12819419025471e-05	0	0	0	0	0
Bacteria|Candidatus_Yanofskybacteria	0	0	0	0	1.3760647300849e-05	0	0	0	0	0
Bacteria|Chlamydiae	0	0	0	0	4.12819419025471e-05	0	0	0	0	0
Bacteria|Chlamydiae|unidentified_Chlamydiae	0	0	0	0	4.12819419025471e-05	0	0	0	0	0
Bacteria|Chlamydiae|unidentified_Chlamydiae|Chlamydiales	0	0	0	0	4.12819419025471e-05	0	0	0	0	0
Bacteria|Chlamydiae|unidentified_Chlamydiae|Chlamydiales|Simkaniaceae	0	0	0	0	2.75212946016981e-05	0	0	0	0	0
Bacteria|Chlamydiae|unidentified_Chlamydiae|Chlamydiales|Simkaniaceae|unidentified_Simkaniaceae	0	0	0	0	2.75212946016981e-05	0	0	0	0	0
Bacteria|Chloroflexi	1.3760647300849e-05	0.000206409709512735	0.000110085178406792	0.000233931004114434	0.018136533142519	1.3760647300849e-05	6.88032365042452e-05	2.75212946016981e-05	5.50425892033961e-05	5.50425892033961e-05
Bacteria|Chloroflexi|Anaerolineae	1.3760647300849e-05	4.12819419025471e-05	4.12819419025471e-05	0	0.00279341140207235	0	0	1.3760647300849e-05	2.75212946016981e-05	2.75212946016981e-05
Bacteria|Chloroflexi|Anaerolineae|Anaerolineales	1.3760647300849e-05	0	0	0	0.00169255961800443	0	0	0	2.75212946016981e-05	2.75212946016981e-05
Bacteria|Chloroflexi|Anaerolineae|Anaerolineales|Anaerolineaceae	1.3760647300849e-05	0	0	0	0.00169255961800443	0	0	0	2.75212946016981e-05	2.75212946016981e-05
Bacteria|Chloroflexi|Anaerolineae|Anaerolineales|Anaerolineaceae|Flexilinea	0	0	0	0	0.000220170356813585	0	0	0	2.75212946016981e-05	0
Bacteria|Chloroflexi|Anaerolineae|Anaerolineales|Anaerolineaceae|Pelolinea	0	0	0	0	5.50425892033961e-05	0	0	0	0	0
Bacteria|Chloroflexi|Chloroflexia	0	0	0	1.3760647300849e-05	9.63245311059432e-05	0	0	0	0	0
Bacteria|Chloroflexi|Chloroflexia|Thermomicrobiales	0	0	0	1.3760647300849e-05	9.63245311059432e-05	0	0	0	0	0
Bacteria|Chloroflexi|Chloroflexia|Thermomicrobiales|Thermomicrobiaceae	0	0	0	1.3760647300849e-05	9.63245311059432e-05	0	0	0	0	0
Bacteria|Chloroflexi|Chloroflexia|Thermomicrobiales|Thermomicrobiaceae|Nitrolancea	0	0	0	0	4.12819419025471e-05	0	0	0	0	0
Bacteria|Chloroflexi|Chloroflexia|Thermomicrobiales|Thermomicrobiaceae|Sphaerobacter	0	0	0	1.3760647300849e-05	5.50425892033961e-05	0	0	0	0	0
Bacteria|Chloroflexi|Dehalococcoidia	0	0	0	0	0.000151367120309339	0	0	0	0	0
Bacteria|Chloroflexi|Ktedonobacteria	0	1.3760647300849e-05	0	9.63245311059432e-05	0.00543545568383537	0	6.88032365042452e-05	1.3760647300849e-05	0	1.3760647300849e-05
Bacteria|Chloroflexi|Ktedonobacteria|Ktedonobacterales	0	1.3760647300849e-05	0	9.63245311059432e-05	0.00540793438923367	0	6.88032365042452e-05	1.3760647300849e-05	0	1.3760647300849e-05
Bacteria|Chloroflexi|Ktedonobacteria|Ktedonobacterales|Ktedonobacteraceae	0	1.3760647300849e-05	0	5.50425892033961e-05	0.00147238926119085	0	0	1.3760647300849e-05	0	0
Bacteria|Chloroflexi|Ktedonobacteria|Ktedonobacterales|Ktedonobacteraceae|Thermosporothrix	0	0	0	0	2.75212946016981e-05	0	0	0	0	0
Bacteria|Chloroflexi|unidentified_Chloroflexi	0	0	2.75212946016981e-05	0	0.000412819419025471	1.3760647300849e-05	0	0	0	0
Bacteria|Chloroflexi|unidentified_Chloroflexi|unidentified_Chloroflexi	0	0	2.75212946016981e-05	0	0.000412819419025471	1.3760647300849e-05	0	0	0	0
Bacteria|Chloroflexi|unidentified_Chloroflexi|unidentified_Chloroflexi|unidentified_Chloroflexi	0	0	2.75212946016981e-05	0	0.000412819419025471	1.3760647300849e-05	0	0	0	0
Bacteria|Chloroflexi|unidentified_Chloroflexi|unidentified_Chloroflexi|unidentified_Chloroflexi|unidentified_Chloroflexi	0	0	2.75212946016981e-05	0	0.000412819419025471	1.3760647300849e-05	0	0	0	0
Bacteria|Chloroflexi|unidentified_Chloroflexi|unidentified_Chloroflexi|unidentified_Chloroflexi|unidentified_Chloroflexi|Chloroflexi_bacterium_OLB14	0	0	0	0	5.50425892033961e-05	0	0	0	0	0
Bacteria|Chloroflexi|unidentified_Chloroflexi|unidentified_Chloroflexi|unidentified_Chloroflexi|unidentified_Chloroflexi|bacterium_Ellin6519	0	0	2.75212946016981e-05	0	0.000178888414911037	0	0	0	0	0
Bacteria|Chloroflexi|unidentified_Chloroflexi|unidentified_Chloroflexi|unidentified_Chloroflexi|unidentified_Chloroflexi|bacterium_Ellin6543	0	0	0	0	0.000178888414911037	1.3760647300849e-05	0	0	0	0
Bacteria|Cloacimonetes	0	0	0	0	5.50425892033961e-05	0	0	0	0	0
Bacteria|Cloacimonetes|unidentified_Cloacimonetes	0	0	0	0	4.12819419025471e-05	0	0	0	0	0
Bacteria|Cloacimonetes|unidentified_Cloacimonetes|unidentified_Cloacimonetes	0	0	0	0	4.12819419025471e-05	0	0	0	0	0
Bacteria|Cloacimonetes|unidentified_Cloacimonetes|unidentified_Cloacimonetes|unidentified_Cloacimonetes	0	0	0	0	4.12819419025471e-05	0	0	0	0	0
Bacteria|Cloacimonetes|unidentified_Cloacimonetes|unidentified_Cloacimonetes|unidentified_Cloacimonetes|Candidatus_Cloacimonas	0	0	0	0	4.12819419025471e-05	0	0	0	0	0
Bacteria|Deferribacteres	2.75212946016981e-05	1.3760647300849e-05	0	0	6.88032365042452e-05	1.3760647300849e-05	0.000275212946016981	0.000330255535220377	5.50425892033961e-05	0
Bacteria|Deferribacteres|unidentified_Deferribacteres	2.75212946016981e-05	1.3760647300849e-05	0	0	6.88032365042452e-05	1.3760647300849e-05	0.000275212946016981	0.000330255535220377	5.50425892033961e-05	0
Bacteria|Deferribacteres|unidentified_Deferribacteres|Deferribacterales	2.75212946016981e-05	1.3760647300849e-05	0	0	6.88032365042452e-05	1.3760647300849e-05	0.000275212946016981	0.000330255535220377	5.50425892033961e-05	0
Bacteria|Deferribacteres|unidentified_Deferribacteres|Deferribacterales|Deferribacteraceae	2.75212946016981e-05	1.3760647300849e-05	0	0	6.88032365042452e-05	1.3760647300849e-05	0.000275212946016981	0.000330255535220377	5.50425892033961e-05	0
Bacteria|Deferribacteres|unidentified_Deferribacteres|Deferribacterales|Deferribacteraceae|Mucispirillum	2.75212946016981e-05	1.3760647300849e-05	0	0	6.88032365042452e-05	1.3760647300849e-05	0.000275212946016981	0.000330255535220377	5.50425892033961e-05	0
Bacteria|Deferribacteres|unidentified_Deferribacteres|Deferribacterales|Deferribacteraceae|Mucispirillum|Mucispirillum_schaedleri	2.75212946016981e-05	1.3760647300849e-05	0	0	6.88032365042452e-05	1.3760647300849e-05	0.000275212946016981	0.000330255535220377	5.50425892033961e-05	0
Bacteria|Elusimicrobia	0	0	0	0	0.000206409709512735	0	0	0	0	0
Bacteria|Firmicutes	0.442858912083226	0.352974363914079	0.20064399829368	0.16951741409916	0.180113112520813	0.55037084944476	0.438524308183458	0.438937127602484	0.166338704572663	0.0406076701848055
Bacteria|Firmicutes|Bacilli	0.388765807543587	0.253182149688321	0.160600514648209	0.146372005339131	0.121850531849018	0.0521941352121204	0.0489053405072175	0.20501988413535	0.0626522271607656	0.0384747698531739
Bacteria|Firmicutes|Bacilli|Bacillales	0.0206272103039727	0.0309614564269103	0.0203519973579557	0.00620605193268291	0.011118603019086	0.0144762009604932	0.0035915289455216	0.0619091522065198	0.00653630746790329	0.00103204854756368
Bacteria|Firmicutes|Bacilli|Bacillales|Alicyclobacillaceae	0	4.12819419025471e-05	1.3760647300849e-05	0.000123845825707641	0.00628861581648801	0	1.3760647300849e-05	0	0	6.88032365042452e-05
Bacteria|Firmicutes|Bacilli|Bacillales|Alicyclobacillaceae|Tumebacillus	0	4.12819419025471e-05	1.3760647300849e-05	0.000123845825707641	0.00609596675427612	0	1.3760647300849e-05	0	0	6.88032365042452e-05
Bacteria|Firmicutes|Bacilli|Bacillales|Bacillaceae	0	2.75212946016981e-05	1.3760647300849e-05	1.3760647300849e-05	0.000123845825707641	0	0	4.12819419025471e-05	0	0
Bacteria|Firmicutes|Bacilli|Bacillales|Bacillaceae|Bacillus	0	2.75212946016981e-05	1.3760647300849e-05	1.3760647300849e-05	0.000123845825707641	0	0	4.12819419025471e-05	0	0
Bacteria|Firmicutes|Bacilli|Bacillales|Paenibacillaceae	0	0	0	0	0.000151367120309339	0	0	0	0	4.12819419025471e-05
Bacteria|Firmicutes|Bacilli|Bacillales|Paenibacillaceae|Ammoniphilus	0	0	0	0	0.000151367120309339	0	0	0	0	4.12819419025471e-05
Bacteria|Firmicutes|Bacilli|Bacillales|Sporolactobacillaceae	0	0	2.75212946016981e-05	0	9.63245311059432e-05	0	0	0	0	0
Bacteria|Firmicutes|Bacilli|Bacillales|Sporolactobacillaceae|Pullulanibacillus	0	0	0	0	8.25638838050942e-05	0	0	0	0	0
Bacteria|Firmicutes|Bacilli|Bacillales|Staphylococcaceae	0.0205171251255659	0.0308651318958044	0.0201868695903455	0.00601340287047103	0.00346768311981396	0.0144762009604932	0.0035640076509199	0.061799067028113	0.00653630746790329	0.000921963369156885
Bacteria|Firmicutes|Bacilli|Bacillales|Staphylococcaceae|Staphylococcus	0.0205171251255659	0.0308651318958044	0.0201868695903455	0.00601340287047103	0.00341264053061056	0.0144762009604932	0.0035640076509199	0.061799067028113	0.00653630746790329	0.000921963369156885
Bacteria|Firmicutes|Bacilli|Bacillales|unidentified_Bacillales	0.000110085178406792	0	0	0	2.75212946016981e-05	0	1.3760647300849e-05	6.88032365042452e-05	0	0
Bacteria|Firmicutes|Bacilli|Bacillales|unidentified_Bacillales|Gemella	0.000110085178406792	0	0	0	2.75212946016981e-05	0	1.3760647300849e-05	6.88032365042452e-05	0	0
Bacteria|Firmicutes|Bacilli|Lactobacillales	0.368138597239614	0.222220693261411	0.140248517290253	0.140165953406448	0.110731928829932	0.0377179342516272	0.0453138115616959	0.14311073192883	0.0561159196928624	0.0374427213056102
Bacteria|Firmicutes|Bacilli|Lactobacillales|Carnobacteriaceae	2.75212946016981e-05	0	0	0	4.12819419025471e-05	0	0	0	2.75212946016981e-05	0
Bacteria|Firmicutes|Bacilli|Lactobacillales|Carnobacteriaceae|Atopostipes	0	0	0	0	1.3760647300849e-05	0	0	0	0	0
Bacteria|Firmicutes|Bacilli|Lactobacillales|Carnobacteriaceae|Dolosigranulum	2.75212946016981e-05	0	0	0	2.75212946016981e-05	0	0	0	2.75212946016981e-05	0
Bacteria|Firmicutes|Bacilli|Lactobacillales|Enterococcaceae	0.290487264520923	0.067179480122745	0.0674684537160628	0.0349520441441565	0.0861003701614124	0.00770596248847546	0.00466485943498782	0.0343328150156183	0.022333530569278	0.00586203575016169
Bacteria|Firmicutes|Bacilli|Lactobacillales|Enterococcaceae|Enterococcus	0.290487264520923	0.067179480122745	0.0674684537160628	0.0349520441441565	0.0861003701614124	0.00770596248847546	0.00466485943498782	0.0343328150156183	0.022333530569278	0.00586203575016169
Bacteria|Firmicutes|Bacilli|Lactobacillales|Enterococcaceae|Enterococcus|Enterococcus_durans	0.222619752033136	0.0538454128882223	0.0486301275612005	0.0241224147183884	0.0644548719571769	0.00615100934347952	0.00372913541853009	0.0278102681950159	0.0201731089430447	0.00514648209051754
Bacteria|Firmicutes|Bacilli|Lactobacillales|Lactobacillaceae	0.0752432194410425	0.149867209753547	0.0646750423139904	0.104071775536321	0.0159073082797815	0.0214390884947228	0.0362593056377372	0.103177333461766	0.0302183814726645	0.0275763371909015
Bacteria|Firmicutes|Bacilli|Lactobacillales|Lactobacillaceae|Lactobacillus	0.0752432194410425	0.149867209753547	0.0646750423139904	0.104071775536321	0.0159073082797815	0.0214390884947228	0.0362593056377372	0.103177333461766	0.0302183814726645	0.0275763371909015
Bacteria|Firmicutes|Bacilli|Lactobacillales|Lactobacillaceae|Lactobacillus|Lactobacillus_algidus	0.000110085178406792	0	0	0	0	0	0	0	0	0
Bacteria|Firmicutes|Bacilli|Lactobacillales|Lactobacillaceae|Lactobacillus|Lactobacillus_gasseri	9.63245311059432e-05	4.12819419025471e-05	2.75212946016981e-05	0	0.000110085178406792	1.3760647300849e-05	0	5.50425892033961e-05	5.50425892033961e-05	0
Bacteria|Firmicutes|Bacilli|Lactobacillales|Lactobacillaceae|Lactobacillus|Lactobacillus_iners	1.3760647300849e-05	0	0	0	0	4.12819419025471e-05	0	0	0	0
Bacteria|Firmicutes|Bacilli|Lactobacillales|Lactobacillaceae|Lactobacillus|Lactobacillus_mucosae	0	0	0	0	0	0	0	0	0	2.75212946016981e-05
Bacteria|Firmicutes|Bacilli|Lactobacillales|Lactobacillaceae|Lactobacillus|Lactobacillus_reuteri	0.000454101360928018	0.00134854343548321	0.00767844119387376	0.000688032365042452	0.000123845825707641	0.00103204854756368	0.000674271717741603	0.00145862861389	0.00130726149358066	0.00430708260516575
Bacteria|Firmicutes|Bacilli|Lactobacillales|Leuconostocaceae	0	2.75212946016981e-05	0	0	0.00174760220720783	0	1.3760647300849e-05	1.3760647300849e-05	0	0
Bacteria|Firmicutes|Bacilli|Lactobacillales|Leuconostocaceae|Weissella	0	2.75212946016981e-05	0	0	0.00174760220720783	0	1.3760647300849e-05	1.3760647300849e-05	0	0
Bacteria|Firmicutes|Bacilli|Lactobacillales|Leuconostocaceae|Weissella|Weissella_cibaria	0	2.75212946016981e-05	0	0	0.00174760220720783	0	1.3760647300849e-05	1.3760647300849e-05	0	0
Bacteria|Firmicutes|Bacilli|Lactobacillales|Streptococcaceae	0.00238059198304688	0.00514648209051754	0.00810502126020008	0.00114213372597047	0.00693536623962791	0.00857288326842895	0.00437588584166999	0.00558682280414471	0.0035364863563182	0.00400434836454707
Bacteria|Firmicutes|Bacilli|Lactobacillales|Streptococcaceae|Lactococcus	4.12819419025471e-05	0	4.12819419025471e-05	0	2.75212946016981e-05	0	1.3760647300849e-05	0	0	0
Bacteria|Firmicutes|Bacilli|Lactobacillales|Streptococcaceae|Lactococcus|Lactococcus_piscium	4.12819419025471e-05	0	2.75212946016981e-05	0	2.75212946016981e-05	0	1.3760647300849e-05	0	0	0
Bacteria|Firmicutes|Bacilli|Lactobacillales|Streptococcaceae|Streptococcus	0.00233931004114434	0.00514648209051754	0.00806373931829753	0.00114213372597047	0.00690784494502621	0.00857288326842895	0.00436212519436914	0.00558682280414471	0.0035364863563182	0.00400434836454707
Bacteria|Firmicutes|Bacilli|Lactobacillales|Streptococcaceae|Streptococcus|Streptococcus_danieliae	8.25638838050942e-05	0.000178888414911037	0.0035364863563182	0	4.12819419025471e-05	0.00013760647300849	0.000165127767610188	0.000110085178406792	9.63245311059432e-05	2.75212946016981e-05
Bacteria|Firmicutes|Bacilli|Lactobacillales|Streptococcaceae|Streptococcus|Streptococcus_mutans	0	0	0	0	5.50425892033961e-05	0	0	0	0	0
Bacteria|Firmicutes|Bacilli|Lactobacillales|Streptococcaceae|Streptococcus|Streptococcus_salivarius_subsp_thermophilus	0	0	0	0.000110085178406792	0.00403186965914877	1.3760647300849e-05	0	0.000399058771724622	0	0
Bacteria|Firmicutes|Clostridia	0.0502814052373024	0.0737845908271525	0.0341952085426099	0.0156458559810654	0.0539004554774258	0.493787067743668	0.378899423428879	0.229610160861967	0.0624182961566512	0.00189896932751717
Bacteria|Firmicutes|Clostridia|Clostridiales	0.0502814052373024	0.0737845908271525	0.0341952085426099	0.0156458559810654	0.053694045767913	0.493787067743668	0.378899423428879	0.229610160861967	0.0624182961566512	0.00189896932751717
Bacteria|Firmicutes|Clostridia|Clostridiales|Caldicoprobacteraceae	0	2.75212946016981e-05	0	0	6.88032365042452e-05	0	0	0	0	0
Bacteria|Firmicutes|Clostridia|Clostridiales|Caldicoprobacteraceae|Caldicoprobacter	0	2.75212946016981e-05	0	0	6.88032365042452e-05	0	0	0	0	0
Bacteria|Firmicutes|Clostridia|Clostridiales|Christensenellaceae	4.12819419025471e-05	0.000123845825707641	2.75212946016981e-05	0	0.000275212946016981	0.000247691651415283	6.88032365042452e-05	0.000192649062211886	0.000151367120309339	0
Bacteria|Firmicutes|Clostridia|Clostridiales|Christensenellaceae|unidentified_Christensenellaceae	0	0	0	0	0.000110085178406792	2.75212946016981e-05	0	0	0	0
Bacteria|Firmicutes|Clostridia|Clostridiales|Christensenellaceae|unidentified_Christensenellaceae|Clostridiales_bacterium_canine_oral_taxon_222	0	0	0	0	9.63245311059432e-05	0	0	0	0	0
Bacteria|Firmicutes|Clostridia|Clostridiales|Christensenellaceae|unidentified_Christensenellaceae|iron-reducing_bacterium_enrichment_culture_clone_HN117	0	0	0	0	1.3760647300849e-05	2.75212946016981e-05	0	0	0	0
Bacteria|Firmicutes|Clostridia|Clostridiales|Defluviitaleaceae	0	0	0	0	0	4.12819419025471e-05	9.63245311059432e-05	5.50425892033961e-05	2.75212946016981e-05	0
Bacteria|Firmicutes|Clostridia|Clostridiales|Eubacteriaceae	8.25638838050942e-05	1.3760647300849e-05	0.000123845825707641	1.3760647300849e-05	0.000206409709512735	9.63245311059432e-05	4.12819419025471e-05	2.75212946016981e-05	0.00085316013265264	0
Bacteria|Firmicutes|Clostridia|Clostridiales|Eubacteriaceae|Anaerofustis	8.25638838050942e-05	1.3760647300849e-05	0.000123845825707641	0	0.000206409709512735	9.63245311059432e-05	4.12819419025471e-05	2.75212946016981e-05	1.3760647300849e-05	0
Bacteria|Firmicutes|Clostridia|Clostridiales|Gracilibacteraceae	0	0	0	0	1.3760647300849e-05	0	0	0	0	0
Bacteria|Firmicutes|Clostridia|Clostridiales|Gracilibacteraceae|Lutispora	0	0	0	0	1.3760647300849e-05	0	0	0	0	0
Bacteria|Firmicutes|Clostridia|Clostridiales|Lachnospiraceae	0.0259388201621005	0.0385022911477756	0.0168705535908409	0.00666015329361093	0.0138982537738575	0.222399581676322	0.174815263309986	0.113415255053598	0.0188658474494641	0.00103204854756368
Bacteria|Firmicutes|Clostridia|Clostridiales|Lachnospiraceae|Acetatifactor	0	0	0	0	0	4.12819419025471e-05	2.75212946016981e-05	2.75212946016981e-05	0	0
Bacteria|Firmicutes|Clostridia|Clostridiales|Lachnospiraceae|Agathobacter	0	0	0	0	4.12819419025471e-05	0	0	0	0	0
Bacteria|Firmicutes|Clostridia|Clostridiales|Lachnospiraceae|Agathobacter|Eubacterium_ramulus	0	0	0	0	4.12819419025471e-05	0	0	0	0	0
Bacteria|Firmicutes|Clostridia|Clostridiales|Lachnospiraceae|Anaerostipes	0	0	0	1.3760647300849e-05	5.50425892033961e-05	0	1.3760647300849e-05	0.000412819419025471	0	0
Bacteria|Firmicutes|Clostridia|Clostridiales|Lachnospiraceae|Blautia	0.000165127767610188	0.000151367120309339	2.75212946016981e-05	0.000275212946016981	0.00149991055579254	0.0143936370766881	0.00763715925197121	0.0111736456082894	5.50425892033961e-05	0.000151367120309339
Bacteria|Firmicutes|Clostridia|Clostridiales|Lachnospiraceae|Blautia|Blautia_coccoides	0	0	0	0	0	5.50425892033961e-05	9.63245311059432e-05	9.63245311059432e-05	0	0
Bacteria|Firmicutes|Clostridia|Clostridiales|Lachnospiraceae|Blautia|Blautia_obeum	0	2.75212946016981e-05	0	6.88032365042452e-05	0.000440340713627169	0	0	6.88032365042452e-05	0	0
Bacteria|Firmicutes|Clostridia|Clostridiales|Lachnospiraceae|Blautia|Blautia_sp_Marseille-P3087	0	0	0	0	1.3760647300849e-05	0	0	2.75212946016981e-05	0	0
Bacteria|Firmicutes|Clostridia|Clostridiales|Lachnospiraceae|Blautia|Lachnospiraceae_bacterium_609	0.000123845825707641	6.88032365042452e-05	2.75212946016981e-05	9.63245311059432e-05	9.63245311059432e-05	0.0141872273671754	0.00571066862985235	0.0106507410108572	5.50425892033961e-05	5.50425892033961e-05
Bacteria|Firmicutes|Clostridia|Clostridiales|Lachnospiraceae|Blautia|Lachnospiraceae_bacterium_615	0	2.75212946016981e-05	0	0	0	0.000110085178406792	0.000233931004114434	4.12819419025471e-05	0	0
Bacteria|Firmicutes|Clostridia|Clostridiales|Lachnospiraceae|Blautia|Lachnospiraceae_bacterium_DW59	0	0	0	0	0	0	0.00125221890437726	4.12819419025471e-05	0	0
Bacteria|Firmicutes|Clostridia|Clostridiales|Lachnospiraceae|Blautia|Ruminococcus_sp_5_1_39BFAA	1.3760647300849e-05	2.75212946016981e-05	0	0.000110085178406792	0.000770596248847546	2.75212946016981e-05	0.000178888414911037	0.000220170356813585	0	6.88032365042452e-05
Bacteria|Firmicutes|Clostridia|Clostridiales|Lachnospiraceae|Dorea	0	0	2.75212946016981e-05	2.75212946016981e-05	0.000302734240618679	0	8.25638838050942e-05	9.63245311059432e-05	0	1.3760647300849e-05
Bacteria|Firmicutes|Clostridia|Clostridiales|Lachnospiraceae|Dorea|Dorea_longicatena	0	0	2.75212946016981e-05	2.75212946016981e-05	0.000302734240618679	0	8.25638838050942e-05	9.63245311059432e-05	0	1.3760647300849e-05
Bacteria|Firmicutes|Clostridia|Clostridiales|Lachnospiraceae|Lachnoclostridium	0.000880681427254338	0.000192649062211886	0.000233931004114434	0.00013760647300849	0.000646750423139904	0.000412819419025471	0.00513272144321669	0.000660511070440754	0.000894442074555187	4.12819419025471e-05
Bacteria|Firmicutes|Clostridia|Clostridiales|Lachnospiraceae|Lachnoclostridium|Dorea_sp_5-2	0.000151367120309339	5.50425892033961e-05	6.88032365042452e-05	4.12819419025471e-05	0.000165127767610188	6.88032365042452e-05	0.000536665244733112	5.50425892033961e-05	0.000275212946016981	1.3760647300849e-05
Bacteria|Firmicutes|Clostridia|Clostridiales|Lachnospiraceae|Lachnospira	0	0	0	0	4.12819419025471e-05	0	0.00013760647300849	0	0	0
Bacteria|Firmicutes|Clostridia|Clostridiales|Lachnospiraceae|Marvinbryantia	0.00138982537738575	0.000165127767610188	2.75212946016981e-05	6.88032365042452e-05	0.000178888414911037	6.88032365042452e-05	0.00103204854756368	0.000192649062211886	0.0014035860246866	0
Bacteria|Firmicutes|Clostridia|Clostridiales|Lachnospiraceae|Oribacterium	0	0	0	0	4.12819419025471e-05	0	0	0	0	0
Bacteria|Firmicutes|Clostridia|Clostridiales|Lachnospiraceae|Roseburia	0.00013760647300849	2.75212946016981e-05	6.88032365042452e-05	4.12819419025471e-05	0.000357776829822075	0.0056143440987464	0.0152467972093407	0.00441716778357254	8.25638838050942e-05	5.50425892033961e-05
Bacteria|Firmicutes|Clostridia|Clostridiales|Lachnospiraceae|Roseburia|Eubacterium_sp_14-2	1.3760647300849e-05	0	0	0	0.000123845825707641	0.00177512350180953	0.00876553233064083	0.000151367120309339	8.25638838050942e-05	0
Bacteria|Firmicutes|Clostridia|Clostridiales|Lachnospiraceae|Roseburia|Lachnospiraceae_bacterium_DW52	0	0	0	0	0	0.000632989775839055	0	0	0	0
Bacteria|Firmicutes|Clostridia|Clostridiales|Lachnospiraceae|Roseburia|Roseburia_intestinalis	0.000123845825707641	0	0	0	0.000206409709512735	0.000123845825707641	0.00392178448074197	0.00360528959282245	0	2.75212946016981e-05
Bacteria|Firmicutes|Clostridia|Clostridiales|Lachnospiraceae|Roseburia|Roseburia_inulinivorans	0	0	0	4.12819419025471e-05	0	0	0	0	0	0
Bacteria|Firmicutes|Clostridia|Clostridiales|Lachnospiraceae|Tyzzerella	0.00042658006632632	9.63245311059432e-05	0	0.000123845825707641	0.000220170356813585	0.000192649062211886	0.000481622655529716	0.000275212946016981	0.000123845825707641	0
Bacteria|Firmicutes|Clostridia|Clostridiales|Lachnospiraceae|unidentified_Lachnospiraceae	0.00108709113676707	0.000798117543449244	0.000399058771724622	0.000619229128538206	0.00170632026530528	0.0257599317471894	0.0118754386206327	0.00477494461339461	0.00180264479641122	0.000165127767610188
Bacteria|Firmicutes|Clostridia|Clostridiales|Lachnospiraceae|unidentified_Lachnospiraceae|Clostridiales_bacterium_CIEAF_020	0.000206409709512735	0.000123845825707641	0	0	5.50425892033961e-05	0.0133203065872219	0.0042107580740598	0.00115589437327132	0.000178888414911037	5.50425892033961e-05
Bacteria|Firmicutes|Clostridia|Clostridiales|Lachnospiraceae|unidentified_Lachnospiraceae|Clostridium_sp_ASF356	0.000123845825707641	0.000192649062211886	0.000178888414911037	0.000371537477122924	2.75212946016981e-05	4.12819419025471e-05	0.000302734240618679	4.12819419025471e-05	0.000577947186635659	0
Bacteria|Firmicutes|Clostridia|Clostridiales|Lachnospiraceae|unidentified_Lachnospiraceae|Clostridium_sp_ASF502	5.50425892033961e-05	8.25638838050942e-05	0	1.3760647300849e-05	5.50425892033961e-05	0.000178888414911037	0.00105956984216538	0.000261452298716132	0.000220170356813585	0
Bacteria|Firmicutes|Clostridia|Clostridiales|Lachnospiraceae|unidentified_Lachnospiraceae|Clostridium_sp_AT4	0	0	0	0	0	0	5.50425892033961e-05	1.3760647300849e-05	0	0
Bacteria|Firmicutes|Clostridia|Clostridiales|Lachnospiraceae|unidentified_Lachnospiraceae|Clostridium_sp_Clone-17	2.75212946016981e-05	0	0	0	1.3760647300849e-05	2.75212946016981e-05	8.25638838050942e-05	0.000165127767610188	0	0
Bacteria|Firmicutes|Clostridia|Clostridiales|Lachnospiraceae|unidentified_Lachnospiraceae|Clostridium_sp_Culture-27	2.75212946016981e-05	0	0	0	0	6.88032365042452e-05	0.000151367120309339	8.25638838050942e-05	0	0
Bacteria|Firmicutes|Clostridia|Clostridiales|Lachnospiraceae|unidentified_Lachnospiraceae|Clostridium_sp_Culture-41	0	0	0	2.75212946016981e-05	2.75212946016981e-05	0.0028622146385766	0.000151367120309339	0.000165127767610188	6.88032365042452e-05	0
Bacteria|Firmicutes|Clostridia|Clostridiales|Lachnospiraceae|unidentified_Lachnospiraceae|Clostridium_sp_Culture-54	8.25638838050942e-05	0	0	0	2.75212946016981e-05	0.000178888414911037	0.000509143950131414	2.75212946016981e-05	5.50425892033961e-05	0
Bacteria|Firmicutes|Clostridia|Clostridiales|Lachnospiraceae|unidentified_Lachnospiraceae|Coprococcus_catus	0	0	2.75212946016981e-05	0	2.75212946016981e-05	0	0	0.000110085178406792	0	0
Bacteria|Firmicutes|Clostridia|Clostridiales|Lachnospiraceae|unidentified_Lachnospiraceae|Coprococcus_comes	0	0	0	0	5.50425892033961e-05	0	1.3760647300849e-05	8.25638838050942e-05	0	0
Bacteria|Firmicutes|Clostridia|Clostridiales|Lachnospiraceae|unidentified_Lachnospiraceae|Coprococcus_eutactus	0	0	0	0	6.88032365042452e-05	1.3760647300849e-05	0	0	0	0
Bacteria|Firmicutes|Clostridia|Clostridiales|Lachnospiraceae|unidentified_Lachnospiraceae|Eubacterium_ventriosum	0	0	0	0	0	0	0	2.75212946016981e-05	0	0
Bacteria|Firmicutes|Clostridia|Clostridiales|Lachnospiraceae|unidentified_Lachnospiraceae|Lachnospiraceae_bacterium_A2	1.3760647300849e-05	0	0	0	0	0.00013760647300849	2.75212946016981e-05	4.12819419025471e-05	0	0
Bacteria|Firmicutes|Clostridia|Clostridiales|Lachnospiraceae|unidentified_Lachnospiraceae|Lachnospiraceae_bacterium_A4	0	0	4.12819419025471e-05	0	1.3760647300849e-05	2.75212946016981e-05	0	0	0	0
Bacteria|Firmicutes|Clostridia|Clostridiales|Lachnospiraceae|unidentified_Lachnospiraceae|Lachnospiraceae_bacterium_COE1	5.50425892033961e-05	4.12819419025471e-05	0	0	0	0.00317870952649613	0.00116965502057217	0.000233931004114434	2.75212946016981e-05	0
Bacteria|Firmicutes|Clostridia|Clostridiales|Lachnospiraceae|unidentified_Lachnospiraceae|Lachnospiraceae_bacterium_DW12	0	0	0	0	1.3760647300849e-05	0	0	5.50425892033961e-05	0	0
Bacteria|Firmicutes|Clostridia|Clostridiales|Lachnospiraceae|unidentified_Lachnospiraceae|Lachnospiraceae_bacterium_DW17	0	0	0	0	0	0.000619229128538206	0.00100452725296198	0.00042658006632632	2.75212946016981e-05	0
Bacteria|Firmicutes|Clostridia|Clostridiales|Lachnospiraceae|unidentified_Lachnospiraceae|Lachnospiraceae_bacterium_DW67	2.75212946016981e-05	0	0	2.75212946016981e-05	1.3760647300849e-05	0.000316494887919528	0.000178888414911037	0.000178888414911037	5.50425892033961e-05	0
Bacteria|Firmicutes|Clostridia|Clostridiales|Lachnospiraceae|unidentified_Lachnospiraceae|Lachnospiraceae_bacterium_M18-1	0.000110085178406792	1.3760647300849e-05	6.88032365042452e-05	0	0.000192649062211886	0.000591707833936508	0.000509143950131414	0.000316494887919528	0.000123845825707641	4.12819419025471e-05
Bacteria|Firmicutes|Clostridia|Clostridiales|Lachnospiraceae|unidentified_Lachnospiraceae|[Eubacterium]_hallii	0	0	0	0	0.000220170356813585	0	4.12819419025471e-05	0.000165127767610188	0	2.75212946016981e-05
Bacteria|Firmicutes|Clostridia|Clostridiales|Lachnospiraceae|unidentified_Lachnospiraceae|[Ruminococcus]_gnavus	6.88032365042452e-05	0.000178888414911037	5.50425892033961e-05	0.00013760647300849	2.75212946016981e-05	0	6.88032365042452e-05	1.3760647300849e-05	0	1.3760647300849e-05
Bacteria|Firmicutes|Clostridia|Clostridiales|Peptococcaceae	0.000784356896148395	0.00112837307866962	0.000440340713627169	0.000316494887919528	0.000454101360928018	0.00173384155990698	0.00189896932751717	0.00129350084627981	0.000743074954245848	0
Bacteria|Firmicutes|Clostridia|Clostridiales|Peptococcaceae|Peptococcus	0.000151367120309339	0	2.75212946016981e-05	0	0	8.25638838050942e-05	4.12819419025471e-05	2.75212946016981e-05	5.50425892033961e-05	0
Bacteria|Firmicutes|Clostridia|Clostridiales|Peptostreptococcaceae	6.88032365042452e-05	2.75212946016981e-05	0.000110085178406792	4.12819419025471e-05	0.000550425892033961	1.3760647300849e-05	0.000151367120309339	0.00013760647300849	4.12819419025471e-05	0
Bacteria|Firmicutes|Clostridia|Clostridiales|Peptostreptococcaceae|Filifactor	4.12819419025471e-05	0	0	0	0	0	0	0	0	0
Bacteria|Firmicutes|Clostridia|Clostridiales|Peptostreptococcaceae|Paeniclostridium	0	0	4.12819419025471e-05	0	2.75212946016981e-05	0	0	0	1.3760647300849e-05	0
Bacteria|Firmicutes|Clostridia|Clostridiales|Peptostreptococcaceae|Peptoclostridium	0	0	0	4.12819419025471e-05	0	0	5.50425892033961e-05	0	0	0
Bacteria|Firmicutes|Clostridia|Clostridiales|Peptostreptococcaceae|Romboutsia	2.75212946016981e-05	2.75212946016981e-05	6.88032365042452e-05	0	0.000509143950131414	1.3760647300849e-05	9.63245311059432e-05	0.00013760647300849	2.75212946016981e-05	0
Bacteria|Firmicutes|Clostridia|Clostridiales|Peptostreptococcaceae|Terrisporobacter	0	0	0	0	1.3760647300849e-05	0	0	0	0	0
Bacteria|Firmicutes|Clostridia|Clostridiales|Ruminococcaceae	0.0182741396155275	0.0295441097549229	0.0129350084627981	0.00616476999078036	0.0320760688582791	0.224725131070166	0.19951562521501	0.0867884025264549	0.0400985262346741	0.000729314306944998
Bacteria|Firmicutes|Clostridia|Clostridiales|Ruminococcaceae|Anaerotruncus	5.50425892033961e-05	0.000302734240618679	1.3760647300849e-05	8.25638838050942e-05	2.75212946016981e-05	0.000412819419025471	0.00013760647300849	0.000357776829822075	0.000151367120309339	0
Bacteria|Firmicutes|Clostridia|Clostridiales|Ruminococcaceae|Anaerotruncus|Anaerotruncus_colihominis	0	1.3760647300849e-05	0	0	0	5.50425892033961e-05	1.3760647300849e-05	2.75212946016981e-05	0	0
Bacteria|Firmicutes|Clostridia|Clostridiales|Ruminococcaceae|Butyricicoccus	4.12819419025471e-05	1.3760647300849e-05	0	1.3760647300849e-05	0.00013760647300849	0.00132102214088151	0.00266956557636471	0.000165127767610188	4.12819419025471e-05	0
Bacteria|Firmicutes|Clostridia|Clostridiales|Ruminococcaceae|Candidatus_Soleaferrea	0	0	0	2.75212946016981e-05	0	2.75212946016981e-05	9.63245311059432e-05	4.12819419025471e-05	0	0
Bacteria|Firmicutes|Clostridia|Clostridiales|Ruminococcaceae|Candidatus_Soleaferrea|Bittarella_massiliensis	0	0	0	2.75212946016981e-05	0	2.75212946016981e-05	9.63245311059432e-05	4.12819419025471e-05	0	0
Bacteria|Firmicutes|Clostridia|Clostridiales|Ruminococcaceae|Caproiciproducens	0	0	0	0	0	0.000178888414911037	2.75212946016981e-05	0.000123845825707641	4.12819419025471e-05	0
Bacteria|Firmicutes|Clostridia|Clostridiales|Ruminococcaceae|Faecalibacterium	2.75212946016981e-05	8.25638838050942e-05	4.12819419025471e-05	0.000151367120309339	0.00214666097893245	9.63245311059432e-05	0.000977005958360281	0.00328879470490292	4.12819419025471e-05	0.000110085178406792
Bacteria|Firmicutes|Clostridia|Clostridiales|Ruminococcaceae|Faecalibacterium|Faecalibacterium_prausnitzii	0	2.75212946016981e-05	0	0.000110085178406792	0.000866920779953489	8.25638838050942e-05	0.000784356896148395	0.00156871379229679	0	5.50425892033961e-05
Bacteria|Firmicutes|Clostridia|Clostridiales|Ruminococcaceae|Flavonifractor	5.50425892033961e-05	0	0	0	4.12819419025471e-05	1.3760647300849e-05	6.88032365042452e-05	0	8.25638838050942e-05	0
Bacteria|Firmicutes|Clostridia|Clostridiales|Ruminococcaceae|Harryflintia	0	2.75212946016981e-05	0	0	0	2.75212946016981e-05	1.3760647300849e-05	1.3760647300849e-05	0	0
Bacteria|Firmicutes|Clostridia|Clostridiales|Ruminococcaceae|Hydrogenoanaerobacterium	0	0	0	0	0	0	1.3760647300849e-05	0	1.3760647300849e-05	0
Bacteria|Firmicutes|Clostridia|Clostridiales|Ruminococcaceae|Intestinimonas	0.000632989775839055	0.00262828363446217	0.00112837307866962	0.000165127767610188	0.000935724016457734	0.00613724869617867	0.00321999146839867	0.00410067289565301	0.000798117543449244	1.3760647300849e-05
Bacteria|Firmicutes|Clostridia|Clostridiales|Ruminococcaceae|Oscillibacter	0.000357776829822075	0.000412819419025471	0.000110085178406792	4.12819419025471e-05	0.000316494887919528	0.00099076660566113	0.000839399485351791	0.000632989775839055	8.25638838050942e-05	0
Bacteria|Firmicutes|Clostridia|Clostridiales|Ruminococcaceae|Oscillibacter|Oscillibacter_sp_1-3	0	0	1.3760647300849e-05	0	0	0	0.000247691651415283	0.000233931004114434	0	0
Bacteria|Firmicutes|Clostridia|Clostridiales|Ruminococcaceae|Papillibacter	0	0	0	0	0	0	4.12819419025471e-05	1.3760647300849e-05	0	0
Bacteria|Firmicutes|Clostridia|Clostridiales|Ruminococcaceae|Ruminiclostridium	9.63245311059432e-05	5.50425892033961e-05	0	1.3760647300849e-05	0.000165127767610188	0.00185768738561462	0.000495383302830565	0.000261452298716132	8.25638838050942e-05	1.3760647300849e-05
Bacteria|Firmicutes|Clostridia|Clostridiales|Ruminococcaceae|Ruminiclostridium|[Clostridium]_leptum	5.50425892033961e-05	5.50425892033961e-05	0	1.3760647300849e-05	6.88032365042452e-05	0.00154119249769509	0.000206409709512735	0.000151367120309339	0	1.3760647300849e-05
Bacteria|Firmicutes|Clostridia|Clostridiales|Ruminococcaceae|Subdoligranulum	0	1.3760647300849e-05	2.75212946016981e-05	0	0.00145862861389	0	0	0.000921963369156885	0	2.75212946016981e-05
Bacteria|Firmicutes|Clostridia|Clostridiales|Ruminococcaceae|unidentified_Ruminococcaceae	0.0120405663882429	0.0219757537394559	0.00389426318614028	0.00416947613215726	0.00337135858870801	0.151917546201373	0.0512996931375652	0.038282120790962	0.0247278831996257	0.000206409709512735
Bacteria|Firmicutes|Clostridia|Clostridiales|Ruminococcaceae|unidentified_Ruminococcaceae|Clostridiales_bacterium_canine_oral_taxon_123	0	0	0	0	2.75212946016981e-05	1.3760647300849e-05	0	0	0	0
Bacteria|Firmicutes|Clostridia|Clostridiales|Ruminococcaceae|unidentified_Ruminococcaceae|Clostridium_sp_Culture_Jar-13	0	0	0	0	0	1.3760647300849e-05	0	5.50425892033961e-05	0	0
Bacteria|Firmicutes|Clostridia|Clostridiales|Ruminococcaceae|unidentified_Ruminococcaceae|Clostridium_sp_Culture_Jar-8	0	0	0	0	0	0	0	1.3760647300849e-05	0	0
Bacteria|Firmicutes|Clostridia|Clostridiales|Ruminococcaceae|unidentified_Ruminococcaceae|Firmicutes_bacterium_ASF500	0.00013760647300849	0.000330255535220377	6.88032365042452e-05	2.75212946016981e-05	6.88032365042452e-05	0.00056418653933481	0.00056418653933481	0.000302734240618679	8.25638838050942e-05	0
Bacteria|Firmicutes|Clostridia|Clostridiales|Ruminococcaceae|unidentified_Ruminococcaceae|Marseillibacter_massiliensis	0	0	0	0	2.75212946016981e-05	0	0	2.75212946016981e-05	0	0
Bacteria|Firmicutes|Clostridia|Clostridiales|Ruminococcaceae|unidentified_Ruminococcaceae|Oscillibacter_sp_ER4	0	0	0	0	8.25638838050942e-05	0	0	5.50425892033961e-05	0	0
Bacteria|Firmicutes|Clostridia|Clostridiales|Ruminococcaceae|unidentified_Ruminococcaceae|Ruminiclostridium_sp_KB18	0	0	0	0	0	0.000123845825707641	0.000123845825707641	4.12819419025471e-05	2.75212946016981e-05	0
Bacteria|Firmicutes|Clostridia|Clostridiales|Ruminococcaceae|unidentified_Ruminococcaceae|Ruminococcus_bromii	0	0	0	0.000192649062211886	0	0.00243563457225028	0	0.000921963369156885	0.000192649062211886	0
Bacteria|Firmicutes|Clostridia|Clostridiales|Ruminococcaceae|unidentified_Ruminococcaceae|Ruminococcus_callidus	0	0	0	0	0	0	0	2.75212946016981e-05	0	0
Bacteria|Firmicutes|Clostridia|Clostridiales|Ruminococcaceae|unidentified_Ruminococcaceae|[Clostridium]_papyrosolvens	0.000302734240618679	0.000467862008228867	0.000399058771724622	0.000110085178406792	0.000302734240618679	0.11814891772509	0.039740749404852	0.0232004513492315	0.00183016609101292	0.000151367120309339
Bacteria|Firmicutes|Clostridia|Clostridiales|Syntrophomonadaceae	0	0	0	0	8.25638838050942e-05	0	0	0	0	0
Bacteria|Firmicutes|Clostridia|Clostridiales|Syntrophomonadaceae|Syntrophomonas	0	0	0	0	8.25638838050942e-05	0	0	0	0	0
Bacteria|Firmicutes|Clostridia|Clostridiales|unidentified_Clostridiales	0.00451349231467848	0.00415571548485641	0.00315118823189443	0.0021329003316316	0.00522904597432263	0.00176136285450868	0.0014861499084917	0.00487126914450056	0.00127974019897896	0.000110085178406792
Bacteria|Firmicutes|Clostridia|Clostridiales|unidentified_Clostridiales|Anaerovorax	6.88032365042452e-05	8.25638838050942e-05	0.000178888414911037	9.63245311059432e-05	6.88032365042452e-05	0.000440340713627169	0.000110085178406792	0.000550425892033961	0.000165127767610188	0
Bacteria|Firmicutes|Clostridia|Clostridiales|unidentified_Clostridiales|Candidatus_Arthromitus	0	0	0	1.3760647300849e-05	1.3760647300849e-05	0	0	0	0	0
Bacteria|Firmicutes|Clostridia|Clostridiales|unidentified_Clostridiales|Fonticella	0	0	0	0	6.88032365042452e-05	0	0	0	0	0
Bacteria|Firmicutes|Clostridia|Clostridiales|unidentified_Clostridiales|unidentified_Clostridiales	0.00430708260516575	0.00403186965914877	0.00293101787508084	0.00200905450592396	0.00492631173370395	0.00123845825707641	0.000825638838050942	0.00279341140207235	0.00110085178406792	9.63245311059432e-05
Bacteria|Firmicutes|Clostridia|Clostridiales|unidentified_Clostridiales|unidentified_Clostridiales|Clostridiales_bacterium_canine_oral_taxon_260	0	0	4.12819419025471e-05	0	0	0	9.63245311059432e-05	0.00071555365964415	4.12819419025471e-05	0
Bacteria|Firmicutes|Clostridia|Clostridiales|unidentified_Clostridiales|unidentified_Clostridiales|Clostridium_beijerinckii	0	0	0	0	6.88032365042452e-05	0	0	0	0	0
Bacteria|Firmicutes|Clostridia|Clostridiales|unidentified_Clostridiales|unidentified_Clostridiales|Clostridium_magnum	0	0	0	0	9.63245311059432e-05	0	0	0	0	0
Bacteria|Firmicutes|Erysipelotrichia	0.00375665671313179	0.0259938627513038	0.00584827510286084	0.00749955277896272	0.0035089650617165	0.00366033218202584	0.0105681771270521	0.00321999146839867	0.0412544206079454	0.000233931004114434
Bacteria|Firmicutes|Erysipelotrichia|Erysipelotrichales	0.00375665671313179	0.0259938627513038	0.00584827510286084	0.00749955277896272	0.0035089650617165	0.00366033218202584	0.0105681771270521	0.00321999146839867	0.0412544206079454	0.000233931004114434
Bacteria|Firmicutes|Erysipelotrichia|Erysipelotrichales|Erysipelotrichaceae	0.00375665671313179	0.0259938627513038	0.00584827510286084	0.00749955277896272	0.0035089650617165	0.00366033218202584	0.0105681771270521	0.00321999146839867	0.0412544206079454	0.000233931004114434
Bacteria|Firmicutes|Erysipelotrichia|Erysipelotrichales|Erysipelotrichaceae|Allobaculum	0	0	0	1.3760647300849e-05	0	1.3760647300849e-05	0	5.50425892033961e-05	0.00609596675427612	0
Bacteria|Firmicutes|Erysipelotrichia|Erysipelotrichales|Erysipelotrichaceae|Candidatus_Stoquefichus	0.000192649062211886	0.00839399485351791	0.000440340713627169	0.000646750423139904	0.000220170356813585	0.000178888414911037	0.00377041736043263	0.000206409709512735	0.0146000467862008	0.000123845825707641
Bacteria|Firmicutes|Erysipelotrichia|Erysipelotrichales|Erysipelotrichaceae|Catenisphaera	0	0	0	0	1.3760647300849e-05	0	0	0	0	0
Bacteria|Firmicutes|Erysipelotrichia|Erysipelotrichales|Erysipelotrichaceae|Dubosiella	0	0	0	0	6.88032365042452e-05	0	0	0	0	0
Bacteria|Firmicutes|Erysipelotrichia|Erysipelotrichales|Erysipelotrichaceae|Erysipelatoclostridium	0.00154119249769509	0.0150541481471288	0.00326127341030122	0.0042107580740598	0.00156871379229679	0.00162375638150019	0.00505015755941159	0.000921963369156885	0.011118603019086	4.12819419025471e-05
Bacteria|Firmicutes|Erysipelotrichia|Erysipelotrichales|Erysipelotrichaceae|Faecalibaculum	0	0	1.3760647300849e-05	4.12819419025471e-05	0	0	0	0	8.25638838050942e-05	0
Bacteria|Firmicutes|Erysipelotrichia|Erysipelotrichales|Erysipelotrichaceae|Holdemanella	1.3760647300849e-05	0	1.3760647300849e-05	1.3760647300849e-05	0.000825638838050942	0	0	0.000921963369156885	0	0
Bacteria|Firmicutes|Erysipelotrichia|Erysipelotrichales|Erysipelotrichaceae|Holdemania	2.75212946016981e-05	0	0	0	2.75212946016981e-05	0	0	0	0	0
Bacteria|Firmicutes|Erysipelotrichia|Erysipelotrichales|Erysipelotrichaceae|Ileibacterium	0	0	0	0	0	0	0	5.50425892033961e-05	0.00254571975065707	0
Bacteria|Firmicutes|Erysipelotrichia|Erysipelotrichales|Erysipelotrichaceae|Turicibacter	0.000935724016457734	5.50425892033961e-05	0.00013760647300849	0	5.50425892033961e-05	1.3760647300849e-05	0	5.50425892033961e-05	0	1.3760647300849e-05
Bacteria|Firmicutes|Erysipelotrichia|Erysipelotrichales|Erysipelotrichaceae|unidentified_Erysipelotrichaceae	2.75212946016981e-05	0	0	0	0.000123845825707641	0	9.63245311059432e-05	0.000151367120309339	0	1.3760647300849e-05
Bacteria|Firmicutes|Erysipelotrichia|Erysipelotrichales|Erysipelotrichaceae|unidentified_Erysipelotrichaceae|bacterium_LF-3	2.75212946016981e-05	0	0	0	0.000123845825707641	0	9.63245311059432e-05	0.000151367120309339	0	1.3760647300849e-05
Bacteria|Firmicutes|Negativicutes	5.50425892033961e-05	1.3760647300849e-05	0	0	0.000495383302830565	4.12819419025471e-05	6.88032365042452e-05	4.12819419025471e-05	1.3760647300849e-05	0
Bacteria|Firmicutes|Negativicutes|Selenomonadales	5.50425892033961e-05	1.3760647300849e-05	0	0	0.000495383302830565	4.12819419025471e-05	6.88032365042452e-05	4.12819419025471e-05	1.3760647300849e-05	0
Bacteria|Firmicutes|Negativicutes|Selenomonadales|Acidaminococcaceae	0	0	0	0	0.000165127767610188	0	4.12819419025471e-05	4.12819419025471e-05	1.3760647300849e-05	0
Bacteria|Firmicutes|Negativicutes|Selenomonadales|Acidaminococcaceae|Acidaminococcus	0	0	0	0	5.50425892033961e-05	0	0	0	0	0
Bacteria|Firmicutes|Negativicutes|Selenomonadales|Acidaminococcaceae|Phascolarctobacterium	0	0	0	0	0	0	4.12819419025471e-05	4.12819419025471e-05	1.3760647300849e-05	0
Bacteria|Firmicutes|Negativicutes|Selenomonadales|Veillonellaceae	5.50425892033961e-05	1.3760647300849e-05	0	0	0.000330255535220377	4.12819419025471e-05	2.75212946016981e-05	0	0	0
Bacteria|Firmicutes|Negativicutes|Selenomonadales|Veillonellaceae|Dialister	4.12819419025471e-05	0	0	0	0.00013760647300849	0	0	0	0	0
Bacteria|Firmicutes|Negativicutes|Selenomonadales|Veillonellaceae|Megamonas	1.3760647300849e-05	1.3760647300849e-05	0	0	0.000123845825707641	0	0	0	0	0
Bacteria|Firmicutes|Negativicutes|Selenomonadales|Veillonellaceae|Megasphaera	0	0	0	0	1.3760647300849e-05	4.12819419025471e-05	0	0	0	0
Bacteria|Firmicutes|Negativicutes|Selenomonadales|Veillonellaceae|Megasphaera|Megasphaera_elsdenii	0	0	0	0	1.3760647300849e-05	4.12819419025471e-05	0	0	0	0
Bacteria|Firmicutes|Negativicutes|Selenomonadales|Veillonellaceae|Veillonella	0	0	0	0	5.50425892033961e-05	0	2.75212946016981e-05	0	0	0
Bacteria|Fusobacteria	2.75212946016981e-05	0	5.50425892033961e-05	6.88032365042452e-05	9.63245311059432e-05	1.3760647300849e-05	4.12819419025471e-05	0.000110085178406792	1.3760647300849e-05	0
Bacteria|Fusobacteria|Fusobacteriia	2.75212946016981e-05	0	5.50425892033961e-05	6.88032365042452e-05	9.63245311059432e-05	1.3760647300849e-05	4.12819419025471e-05	0.000110085178406792	1.3760647300849e-05	0
Bacteria|Fusobacteria|Fusobacteriia|Fusobacteriales	2.75212946016981e-05	0	5.50425892033961e-05	6.88032365042452e-05	9.63245311059432e-05	1.3760647300849e-05	4.12819419025471e-05	0.000110085178406792	1.3760647300849e-05	0
Bacteria|Fusobacteria|Fusobacteriia|Fusobacteriales|Fusobacteriaceae	0	0	5.50425892033961e-05	6.88032365042452e-05	9.63245311059432e-05	0	4.12819419025471e-05	0.000110085178406792	1.3760647300849e-05	0
Bacteria|Fusobacteria|Fusobacteriia|Fusobacteriales|Fusobacteriaceae|Cetobacterium	0	0	0	1.3760647300849e-05	2.75212946016981e-05	0	0	8.25638838050942e-05	0	0
Bacteria|Fusobacteria|Fusobacteriia|Fusobacteriales|Fusobacteriaceae|Fusobacterium	0	0	5.50425892033961e-05	5.50425892033961e-05	6.88032365042452e-05	0	4.12819419025471e-05	2.75212946016981e-05	1.3760647300849e-05	0
Bacteria|Fusobacteria|Fusobacteriia|Fusobacteriales|Fusobacteriaceae|Fusobacterium|Fusobacterium_mortiferum	0	0	2.75212946016981e-05	5.50425892033961e-05	6.88032365042452e-05	0	2.75212946016981e-05	0	0	0
Bacteria|Fusobacteria|Fusobacteriia|Fusobacteriales|Fusobacteriaceae|Fusobacterium|Fusobacterium_periodonticum	0	0	2.75212946016981e-05	0	0	0	0	2.75212946016981e-05	0	0
Bacteria|Fusobacteria|Fusobacteriia|Fusobacteriales|Leptotrichiaceae	2.75212946016981e-05	0	0	0	0	1.3760647300849e-05	0	0	0	0
Bacteria|Fusobacteria|Fusobacteriia|Fusobacteriales|Leptotrichiaceae|Leptotrichia	2.75212946016981e-05	0	0	0	0	0	0	0	0	0
Bacteria|Fusobacteria|Fusobacteriia|Fusobacteriales|Leptotrichiaceae|Leptotrichia|Leptotrichia_shahii	2.75212946016981e-05	0	0	0	0	0	0	0	0	0
Bacteria|Fusobacteria|Fusobacteriia|Fusobacteriales|Leptotrichiaceae|Sneathia	0	0	0	0	0	1.3760647300849e-05	0	0	0	0
Bacteria|Fusobacteria|Fusobacteriia|Fusobacteriales|Leptotrichiaceae|Sneathia|Sneathia_amnii	0	0	0	0	0	1.3760647300849e-05	0	0	0	0
Bacteria|Gemmatimonadetes	0	6.88032365042452e-05	0.000110085178406792	5.50425892033961e-05	0.00444468907817424	2.75212946016981e-05	0	0	0	6.88032365042452e-05
Bacteria|Gemmatimonadetes|unidentified_Gemmatimonadetes	0	4.12819419025471e-05	0.000110085178406792	5.50425892033961e-05	0.00433460389976744	2.75212946016981e-05	0	0	0	6.88032365042452e-05
Bacteria|Gemmatimonadetes|unidentified_Gemmatimonadetes|Gemmatimonadales	0	4.12819419025471e-05	0.000110085178406792	5.50425892033961e-05	0.00433460389976744	2.75212946016981e-05	0	0	0	6.88032365042452e-05
Bacteria|Gemmatimonadetes|unidentified_Gemmatimonadetes|Gemmatimonadales|Gemmatimonadaceae	0	4.12819419025471e-05	0.000110085178406792	5.50425892033961e-05	0.00433460389976744	2.75212946016981e-05	0	0	0	6.88032365042452e-05
Bacteria|Gemmatimonadetes|unidentified_Gemmatimonadetes|Gemmatimonadales|Gemmatimonadaceae|Gemmatimonas	0	1.3760647300849e-05	0	0	0.0013760647300849	0	0	0	0	1.3760647300849e-05
Bacteria|Gemmatimonadetes|unidentified_Gemmatimonadetes|Gemmatimonadales|Gemmatimonadaceae|Gemmatimonas|bacterium_Ellin5290	0	0	0	0	2.75212946016981e-05	0	0	0	0	0
Bacteria|Melainabacteria	0.00352272570901735	0.000233931004114434	0.00134854343548321	0.00145862861389	0.000206409709512735	0.0116965502057217	0.00320623082109782	0.00821510643860687	0.00793989349258989	0.000151367120309339
Bacteria|Melainabacteria|unidentified_Melainabacteria	0	0	0	2.75212946016981e-05	2.75212946016981e-05	0	0	0	0	0
Bacteria|Melainabacteria|unidentified_Melainabacteria|unidentified_Melainabacteria	0	0	0	2.75212946016981e-05	1.3760647300849e-05	0	0	0	0	0
Bacteria|Melainabacteria|unidentified_Melainabacteria|unidentified_Melainabacteria|unidentified_Melainabacteria	0	0	0	2.75212946016981e-05	1.3760647300849e-05	0	0	0	0	0
Bacteria|Melainabacteria|unidentified_Melainabacteria|unidentified_Melainabacteria|unidentified_Melainabacteria|unidentified_Melainabacteria	0	0	0	2.75212946016981e-05	1.3760647300849e-05	0	0	0	0	0
Bacteria|Melainabacteria|unidentified_Melainabacteria|unidentified_Melainabacteria|unidentified_Melainabacteria|unidentified_Melainabacteria|Candidatus_Gastranaerophilales_bacterium_Zag_111	0	0	0	2.75212946016981e-05	1.3760647300849e-05	0	0	0	0	0
Bacteria|Nitrospirae	0	0	2.75212946016981e-05	1.3760647300849e-05	0.000233931004114434	0	0	0	0	0
Bacteria|Nitrospirae|Nitrospira	0	0	2.75212946016981e-05	0	0.000233931004114434	0	0	0	0	0
Bacteria|Nitrospirae|Nitrospira|Nitrospirales	0	0	2.75212946016981e-05	0	0.000233931004114434	0	0	0	0	0
Bacteria|Nitrospirae|Nitrospira|Nitrospirales|Nitrospiraceae	0	0	2.75212946016981e-05	0	0.000233931004114434	0	0	0	0	0
Bacteria|Nitrospirae|Nitrospira|Nitrospirales|Nitrospiraceae|unidentified_Nitrospiraceae	0	0	0	0	1.3760647300849e-05	0	0	0	0	0
Bacteria|Nitrospirae|Nitrospira|Nitrospirales|Nitrospiraceae|unidentified_Nitrospiraceae|Nitrospirae_bacterium_RIFCSPLOWO2_01_FULL_62_17	0	0	0	0	1.3760647300849e-05	0	0	0	0	0
Bacteria|Oxyphotobacteria	5.50425892033961e-05	2.75212946016981e-05	2.75212946016981e-05	1.3760647300849e-05	0.000220170356813584	1.3760647300849e-05	0	1.3760647300849e-05	8.25638838050942e-05	0
Bacteria|Oxyphotobacteria|unidentified_Oxyphotobacteria	5.50425892033961e-05	2.75212946016981e-05	2.75212946016981e-05	1.3760647300849e-05	0.000220170356813584	1.3760647300849e-05	0	1.3760647300849e-05	8.25638838050942e-05	0
Bacteria|Oxyphotobacteria|unidentified_Oxyphotobacteria|Synechococcales	0	0	0	0	0	0	0	1.3760647300849e-05	0	0
Bacteria|Oxyphotobacteria|unidentified_Oxyphotobacteria|unidentified_Oxyphotobacteria	5.50425892033961e-05	2.75212946016981e-05	2.75212946016981e-05	1.3760647300849e-05	0.000220170356813584	1.3760647300849e-05	0	0	8.25638838050942e-05	0
Bacteria|Oxyphotobacteria|unidentified_Oxyphotobacteria|unidentified_Oxyphotobacteria|unidentified_Oxyphotobacteria	5.50425892033961e-05	2.75212946016981e-05	2.75212946016981e-05	1.3760647300849e-05	0.000220170356813584	1.3760647300849e-05	0	0	8.25638838050942e-05	0
Bacteria|Oxyphotobacteria|unidentified_Oxyphotobacteria|unidentified_Oxyphotobacteria|unidentified_Oxyphotobacteria|unidentified_Oxyphotobacteria	5.50425892033961e-05	2.75212946016981e-05	2.75212946016981e-05	1.3760647300849e-05	0.000220170356813584	1.3760647300849e-05	0	0	8.25638838050942e-05	0
Bacteria|Oxyphotobacteria|unidentified_Oxyphotobacteria|unidentified_Oxyphotobacteria|unidentified_Oxyphotobacteria|unidentified_Oxyphotobacteria|Bambusa_oldhamii	4.12819419025471e-05	0	0	0	2.75212946016981e-05	0	0	0	6.88032365042452e-05	0
Bacteria|Oxyphotobacteria|unidentified_Oxyphotobacteria|unidentified_Oxyphotobacteria|unidentified_Oxyphotobacteria|unidentified_Oxyphotobacteria|Lolium_perenne	1.3760647300849e-05	2.75212946016981e-05	2.75212946016981e-05	1.3760647300849e-05	6.88032365042452e-05	1.3760647300849e-05	0	0	0	0
Bacteria|Oxyphotobacteria|unidentified_Oxyphotobacteria|unidentified_Oxyphotobacteria|unidentified_Oxyphotobacteria|unidentified_Oxyphotobacteria|Planoglabratella_opercularis	0	0	0	0	8.25638838050942e-05	0	0	0	1.3760647300849e-05	0
Bacteria|Planctomycetes	0	2.75212946016981e-05	8.25638838050942e-05	0	0.000233931004114434	0	0	0	0	0
Bacteria|Planctomycetes|Phycisphaerae	0	2.75212946016981e-05	0	0	0.000123845825707641	0	0	0	0	0
Bacteria|Planctomycetes|Phycisphaerae|Tepidisphaerales	0	2.75212946016981e-05	0	0	5.50425892033961e-05	0	0	0	0	0
Bacteria|Planctomycetes|Planctomycetacia	0	0	2.75212946016981e-05	0	0.000110085178406792	0	0	0	0	0
Bacteria|Planctomycetes|Planctomycetacia|Planctomycetales	0	0	0	0	2.75212946016981e-05	0	0	0	0	0
Bacteria|Planctomycetes|Planctomycetacia|unidentified_Planctomycetacia	0	0	2.75212946016981e-05	0	1.3760647300849e-05	0	0	0	0	0
Bacteria|Planctomycetes|Planctomycetacia|unidentified_Planctomycetacia|Gemmataceae	0	0	2.75212946016981e-05	0	0	0	0	0	0	0
Bacteria|Planctomycetes|Planctomycetacia|unidentified_Planctomycetacia|Isosphaeraceae	0	0	0	0	1.3760647300849e-05	0	0	0	0	0
Bacteria|Planctomycetes|Planctomycetacia|unidentified_Planctomycetacia|Isosphaeraceae|Aquisphaera	0	0	0	0	1.3760647300849e-05	0	0	0	0	0
Bacteria|Proteobacteria	0.347937967001968	0.240095774105214	0.406806016155001	0.320719406640889	0.614261534862602	0.0322824785677918	0.0840637943608867	0.168127588721774	0.128235472196612	0.46288065390596
Bacteria|Proteobacteria|Alphaproteobacteria	8.25638838050942e-05	0.000605468481237357	0.00308238499539018	0.0007017930123433	0.0159073082797815	0.0014035860246866	0.00510520014861499	0.0117515927949251	0.00155495314499594	0.000302734240618679
Bacteria|Proteobacteria|Alphaproteobacteria|Caulobacterales	0	0	0.000206409709512735	0	0.000357776829822075	0	0	0	2.75212946016981e-05	0
Bacteria|Proteobacteria|Alphaproteobacteria|Caulobacterales|Caulobacteraceae	0	0	0.000178888414911037	0	0.000357776829822075	0	0	0	2.75212946016981e-05	0
Bacteria|Proteobacteria|Alphaproteobacteria|Caulobacterales|Caulobacteraceae|Caulobacter	0	0	4.12819419025471e-05	0	0	0	0	0	0	0
Bacteria|Proteobacteria|Alphaproteobacteria|Caulobacterales|Caulobacteraceae|Caulobacter|Caulobacter_sp	0	0	4.12819419025471e-05	0	0	0	0	0	0	0
Bacteria|Proteobacteria|Alphaproteobacteria|Caulobacterales|Caulobacteraceae|Phenylobacterium	0	0	0.000110085178406792	0	9.63245311059432e-05	0	0	0	2.75212946016981e-05	0
Bacteria|Proteobacteria|Alphaproteobacteria|Caulobacterales|Hyphomonadaceae	0	0	2.75212946016981e-05	0	0	0	0	0	0	0
Bacteria|Proteobacteria|Alphaproteobacteria|Micropepsales	0	0	0.000206409709512735	6.88032365042452e-05	0.00364657153472499	4.12819419025471e-05	0	0	0	1.3760647300849e-05
Bacteria|Proteobacteria|Alphaproteobacteria|Micropepsales|Micropepsaceae	0	0	0.000206409709512735	6.88032365042452e-05	0.00364657153472499	4.12819419025471e-05	0	0	0	1.3760647300849e-05
Bacteria|Proteobacteria|Alphaproteobacteria|Micropepsales|Micropepsaceae|Micropepsis	0	0	0	0	1.3760647300849e-05	0	0	0	0	0
Bacteria|Proteobacteria|Alphaproteobacteria|Micropepsales|Micropepsaceae|unidentified_Micropepsaceae	0	0	9.63245311059432e-05	0	0.000674271717741603	0	0	0	0	0
Bacteria|Proteobacteria|Alphaproteobacteria|Micropepsales|Micropepsaceae|unidentified_Micropepsaceae|bacterium_Ellin329	0	0	9.63245311059432e-05	0	0.000522904597432263	0	0	0	0	0
Bacteria|Proteobacteria|Alphaproteobacteria|Micropepsales|Micropepsaceae|unidentified_Micropepsaceae|bacterium_enrichment_culture_clone_auto2_4W	0	0	0	0	0.000151367120309339	0	0	0	0	0
Bacteria|Proteobacteria|Alphaproteobacteria|Rhizobiales	1.3760647300849e-05	0.000247691651415283	0.000866920779953489	0.000151367120309339	0.00498135432290735	1.3760647300849e-05	0.000165127767610188	0	2.75212946016981e-05	0.000110085178406792
Bacteria|Proteobacteria|Alphaproteobacteria|Rhizobiales|Hyphomicrobiaceae	0	0	4.12819419025471e-05	0	0.000178888414911037	0	0	0	0	0
Bacteria|Proteobacteria|Alphaproteobacteria|Rhizobiales|Hyphomicrobiaceae|Hyphomicrobium	0	0	0	0	0.000165127767610188	0	0	0	0	0
Bacteria|Proteobacteria|Alphaproteobacteria|Rhizobiales|Hyphomicrobiaceae|Pedomicrobium	0	0	4.12819419025471e-05	0	1.3760647300849e-05	0	0	0	0	0
Bacteria|Proteobacteria|Alphaproteobacteria|Rhizobiales|Rhizobiaceae	0	0.000110085178406792	5.50425892033961e-05	4.12819419025471e-05	0.00013760647300849	0	0.000165127767610188	0	2.75212946016981e-05	4.12819419025471e-05
Bacteria|Proteobacteria|Alphaproteobacteria|Rhizobiales|Rhizobiaceae|Brucella	0	0	0	0	2.75212946016981e-05	0	0.000165127767610188	0	0	0
Bacteria|Proteobacteria|Alphaproteobacteria|Rhizobiales|Rhizobiaceae|Phyllobacterium	0	0.000110085178406792	1.3760647300849e-05	4.12819419025471e-05	0.000110085178406792	0	0	0	2.75212946016981e-05	4.12819419025471e-05
Bacteria|Proteobacteria|Alphaproteobacteria|Rhizobiales|Xanthobacteraceae	1.3760647300849e-05	0.000110085178406792	0.000591707833936508	8.25638838050942e-05	0.00348144376711481	1.3760647300849e-05	0	0	0	6.88032365042452e-05
Bacteria|Proteobacteria|Alphaproteobacteria|Rhizobiales|Xanthobacteraceae|Bradyrhizobium	0	9.63245311059432e-05	0.000220170356813585	1.3760647300849e-05	0.00134854343548321	1.3760647300849e-05	0	0	0	0
Bacteria|Proteobacteria|Alphaproteobacteria|Rhizobiales|Xanthobacteraceae|Pseudolabrys	0	0	4.12819419025471e-05	6.88032365042452e-05	0.00144486796658915	0	0	0	0	5.50425892033961e-05
Bacteria|Proteobacteria|Alphaproteobacteria|Rhizobiales|Xanthobacteraceae|Rhodoplanes	0	0	0	0	0.000206409709512735	0	0	0	0	0
Bacteria|Proteobacteria|Alphaproteobacteria|Rhizobiales|unidentified_Rhizobiales	0	0	2.75212946016981e-05	2.75212946016981e-05	0.000151367120309339	0	0	0	0	0
Bacteria|Proteobacteria|Alphaproteobacteria|Rhizobiales|unidentified_Rhizobiales|Bauldia	0	0	2.75212946016981e-05	0	0.00013760647300849	0	0	0	0	0
Bacteria|Proteobacteria|Alphaproteobacteria|Rhizobiales|unidentified_Rhizobiales|Devosia	0	0	0	2.75212946016981e-05	1.3760647300849e-05	0	0	0	0	0
Bacteria|Proteobacteria|Alphaproteobacteria|Rhodospirillales	1.3760647300849e-05	0.00013760647300849	4.12819419025471e-05	0	0.000495383302830565	0.00129350084627981	0.0049125510864031	0.0117515927949251	0.00144486796658915	4.12819419025471e-05
Bacteria|Proteobacteria|Alphaproteobacteria|Rhodospirillales|Rhodospirillaceae	0	0	1.3760647300849e-05	0	0.000302734240618679	0	0	0	0	0
Bacteria|Proteobacteria|Alphaproteobacteria|Rhodospirillales|unidentified_Rhodospirillales	0	0	0	0	0.000165127767610188	0	5.50425892033961e-05	0	0	0
Bacteria|Proteobacteria|Alphaproteobacteria|Rhodospirillales|unidentified_Rhodospirillales|Telmatospirillum	0	0	0	0	0.000165127767610188	0	5.50425892033961e-05	0	0	0
Bacteria|Proteobacteria|Alphaproteobacteria|Rickettsiales	4.12819419025471e-05	0	0	0.000165127767610188	6.88032365042452e-05	0	0	0	0	0
Bacteria|Proteobacteria|Alphaproteobacteria|Rickettsiales|unidentified_Rickettsiales	4.12819419025471e-05	0	0	0.000165127767610188	6.88032365042452e-05	0	0	0	0	0
Bacteria|Proteobacteria|Alphaproteobacteria|Rickettsiales|unidentified_Rickettsiales|unidentified_Rickettsiales	4.12819419025471e-05	0	0	0.000165127767610188	6.88032365042452e-05	0	0	0	0	0
Bacteria|Proteobacteria|Alphaproteobacteria|Sphingomonadales	1.3760647300849e-05	0.000151367120309339	0.000385298124423773	8.25638838050942e-05	0.000811878190750093	5.50425892033961e-05	0	0	1.3760647300849e-05	6.88032365042452e-05
Bacteria|Proteobacteria|Alphaproteobacteria|Sphingomonadales|Sphingomonadaceae	1.3760647300849e-05	0.000151367120309339	0.000385298124423773	8.25638838050942e-05	0.000811878190750093	5.50425892033961e-05	0	0	1.3760647300849e-05	6.88032365042452e-05
Bacteria|Proteobacteria|Alphaproteobacteria|Sphingomonadales|Sphingomonadaceae|Altererythrobacter	0	0	4.12819419025471e-05	0	1.3760647300849e-05	0	0	0	0	0
Bacteria|Proteobacteria|Alphaproteobacteria|Sphingomonadales|Sphingomonadaceae|Novosphingobium	0	0	5.50425892033961e-05	0	0	0	0	0	0	0
Bacteria|Proteobacteria|Alphaproteobacteria|Sphingomonadales|Sphingomonadaceae|Sphingomonas	1.3760647300849e-05	0.000151367120309339	0.000247691651415283	8.25638838050942e-05	0.000729314306944999	5.50425892033961e-05	0	0	1.3760647300849e-05	6.88032365042452e-05
Bacteria|Proteobacteria|Alphaproteobacteria|Sphingomonadales|Sphingomonadaceae|Sphingomonas|Sphingomonas_leidyi	1.3760647300849e-05	0.000110085178406792	5.50425892033961e-05	6.88032365042452e-05	0	5.50425892033961e-05	0	0	1.3760647300849e-05	6.88032365042452e-05
Bacteria|Proteobacteria|Alphaproteobacteria|unidentified_Alphaproteobacteria	0	6.88032365042452e-05	0.0013760647300849	0.000233931004114434	0.0049951149702082	0	2.75212946016981e-05	0	4.12819419025471e-05	2.75212946016981e-05
Bacteria|Proteobacteria|Alphaproteobacteria|unidentified_Alphaproteobacteria|Acetobacteraceae	0	2.75212946016981e-05	9.63245311059432e-05	2.75212946016981e-05	0.000660511070440753	0	0	0	0	1.3760647300849e-05
Bacteria|Proteobacteria|Alphaproteobacteria|unidentified_Alphaproteobacteria|Acetobacteraceae|Acidisoma	0	0	0	0	8.25638838050942e-05	0	0	0	0	0
Bacteria|Proteobacteria|Alphaproteobacteria|unidentified_Alphaproteobacteria|Acetobacteraceae|Rhodopila	0	0	0	0	4.12819419025471e-05	0	0	0	0	0
Bacteria|Proteobacteria|Alphaproteobacteria|unidentified_Alphaproteobacteria|unidentified_Alphaproteobacteria	0	4.12819419025471e-05	0.00127974019897896	0.000178888414911037	0.00410067289565301	0	2.75212946016981e-05	0	4.12819419025471e-05	1.3760647300849e-05
Bacteria|Proteobacteria|Alphaproteobacteria|unidentified_Alphaproteobacteria|unidentified_Alphaproteobacteria|Inquilinus	0	0	0	0	4.12819419025471e-05	0	0	0	0	0
Bacteria|Proteobacteria|Alphaproteobacteria|unidentified_Alphaproteobacteria|unidentified_Alphaproteobacteria|Reyranella	0	0	4.12819419025471e-05	4.12819419025471e-05	0.000522904597432263	0	0	0	0	1.3760647300849e-05
Bacteria|Proteobacteria|Alphaproteobacteria|unidentified_Alphaproteobacteria|unidentified_Alphaproteobacteria|unidentified_Alphaproteobacteria	0	1.3760647300849e-05	0.000123845825707641	0	0.000798117543449244	0	0	0	0	0
Bacteria|Proteobacteria|Alphaproteobacteria|unidentified_Alphaproteobacteria|unidentified_Alphaproteobacteria|unidentified_Alphaproteobacteria|Rhodospirillaceae_bacterium_L34	0	0	8.25638838050942e-05	0	0.000646750423139904	0	0	0	0	0
Bacteria|Proteobacteria|Deltaproteobacteria	0.00013760647300849	0.00028897359331783	0.000839399485351791	0.000165127767610188	0.00425204001596235	6.88032365042452e-05	0.000192649062211886	0.000302734240618679	8.25638838050942e-05	0.000123845825707641
Bacteria|Proteobacteria|Deltaproteobacteria|Bdellovibrionales	0	0	0	1.3760647300849e-05	0.000330255535220377	0	0	0	0	0
Bacteria|Proteobacteria|Deltaproteobacteria|Bdellovibrionales|Bdellovibrionaceae	0	0	0	1.3760647300849e-05	0.000330255535220377	0	0	0	0	0
Bacteria|Proteobacteria|Deltaproteobacteria|Bdellovibrionales|Bdellovibrionaceae|Bdellovibrio	0	0	0	1.3760647300849e-05	0.000330255535220377	0	0	0	0	0
Bacteria|Proteobacteria|Deltaproteobacteria|Bdellovibrionales|Bdellovibrionaceae|Bdellovibrio|Bdellovibrio_bacteriovorus	0	0	0	1.3760647300849e-05	0	0	0	0	0	0
Bacteria|Proteobacteria|Deltaproteobacteria|Bdellovibrionales|Bdellovibrionaceae|Bdellovibrio|Bdellovibrionales_bacterium_RBG_16_40_8	0	0	0	0	1.3760647300849e-05	0	0	0	0	0
Bacteria|Proteobacteria|Deltaproteobacteria|Desulfarculales	0	0	0	0	0.00013760647300849	0	0	0	0	0
Bacteria|Proteobacteria|Deltaproteobacteria|Desulfarculales|Desulfarculaceae	0	0	0	0	0.00013760647300849	0	0	0	0	0
Bacteria|Proteobacteria|Deltaproteobacteria|Desulfovibrionales	0.00013760647300849	0.000275212946016981	9.63245311059432e-05	5.50425892033961e-05	0.000275212946016981	6.88032365042452e-05	0.000192649062211886	0.000302734240618679	8.25638838050942e-05	2.75212946016981e-05
Bacteria|Proteobacteria|Deltaproteobacteria|Desulfovibrionales|Desulfomicrobiaceae	0	0	0	0	8.25638838050942e-05	0	0	0	0	0
Bacteria|Proteobacteria|Deltaproteobacteria|Desulfovibrionales|Desulfomicrobiaceae|Desulfomicrobium	0	0	0	0	8.25638838050942e-05	0	0	0	0	0
Bacteria|Proteobacteria|Deltaproteobacteria|Desulfovibrionales|Desulfovibrionaceae	0.00013760647300849	0.000275212946016981	9.63245311059432e-05	5.50425892033961e-05	0.000192649062211886	6.88032365042452e-05	0.000192649062211886	0.000302734240618679	8.25638838050942e-05	2.75212946016981e-05
Bacteria|Proteobacteria|Deltaproteobacteria|Desulfovibrionales|Desulfovibrionaceae|Bilophila	6.88032365042452e-05	1.3760647300849e-05	2.75212946016981e-05	0	5.50425892033961e-05	6.88032365042452e-05	0.000192649062211886	0.000206409709512735	4.12819419025471e-05	2.75212946016981e-05
Bacteria|Proteobacteria|Deltaproteobacteria|Desulfovibrionales|Desulfovibrionaceae|Desulfovibrio	0	0	0	0	9.63245311059432e-05	0	0	8.25638838050942e-05	0	0
Bacteria|Proteobacteria|Deltaproteobacteria|Desulfovibrionales|Desulfovibrionaceae|Desulfovibrio|Desulfovibrio_sp_enrichment_culture_clone_06-1235251-126	0	0	0	0	2.75212946016981e-05	0	0	0	0	0
Bacteria|Proteobacteria|Deltaproteobacteria|Desulfuromonadales	0	0	0	0	4.12819419025471e-05	0	0	0	0	0
Bacteria|Proteobacteria|Deltaproteobacteria|Desulfuromonadales|Geobacteraceae	0	0	0	0	4.12819419025471e-05	0	0	0	0	0
Bacteria|Proteobacteria|Deltaproteobacteria|Desulfuromonadales|Geobacteraceae|Geobacter	0	0	0	0	4.12819419025471e-05	0	0	0	0	0
Bacteria|Proteobacteria|Deltaproteobacteria|Myxococcales	0	0	0.000302734240618679	5.50425892033961e-05	0.00127974019897896	0	0	0	0	6.88032365042452e-05
Bacteria|Proteobacteria|Deltaproteobacteria|Myxococcales|Archangiaceae	0	0	0	0	2.75212946016981e-05	0	0	0	0	0
Bacteria|Proteobacteria|Deltaproteobacteria|Myxococcales|Archangiaceae|Anaeromyxobacter	0	0	0	0	2.75212946016981e-05	0	0	0	0	0
Bacteria|Proteobacteria|Deltaproteobacteria|Myxococcales|Haliangiaceae	0	0	2.75212946016981e-05	0	0.000454101360928018	0	0	0	0	2.75212946016981e-05
Bacteria|Proteobacteria|Deltaproteobacteria|Myxococcales|Haliangiaceae|Haliangium	0	0	2.75212946016981e-05	0	0.000454101360928018	0	0	0	0	2.75212946016981e-05
Bacteria|Proteobacteria|Deltaproteobacteria|Myxococcales|Myxococcaceae	0	0	0	1.3760647300849e-05	8.25638838050942e-05	0	0	0	0	0
Bacteria|Proteobacteria|Deltaproteobacteria|Myxococcales|Polyangiaceae	0	0	9.63245311059432e-05	0	0.000509143950131414	0	0	0	0	0
Bacteria|Proteobacteria|Deltaproteobacteria|Myxococcales|Polyangiaceae|Pajaroellobacter	0	0	9.63245311059432e-05	0	0.000509143950131414	0	0	0	0	0
Bacteria|Proteobacteria|Deltaproteobacteria|Myxococcales|Sandaracinaceae	0	0	0	0	9.63245311059432e-05	0	0	0	0	0
Bacteria|Proteobacteria|Deltaproteobacteria|Oligoflexales	0	1.3760647300849e-05	8.25638838050942e-05	0	0.000110085178406792	0	0	0	0	0
Bacteria|Proteobacteria|Deltaproteobacteria|Oligoflexales|Oligoflexaceae	0	0	0	0	2.75212946016981e-05	0	0	0	0	0
Bacteria|Proteobacteria|Deltaproteobacteria|Syntrophobacterales	0	0	0	2.75212946016981e-05	0.0007017930123433	0	0	0	0	0
Bacteria|Proteobacteria|Deltaproteobacteria|Syntrophobacterales|Syntrophaceae	0	0	0	0	0.000261452298716132	0	0	0	0	0
Bacteria|Proteobacteria|Deltaproteobacteria|Syntrophobacterales|Syntrophaceae|Smithella	0	0	0	0	0.000206409709512735	0	0	0	0	0
Bacteria|Proteobacteria|Deltaproteobacteria|Syntrophobacterales|Syntrophobacteraceae	0	0	0	2.75212946016981e-05	0.000440340713627169	0	0	0	0	0
Bacteria|Proteobacteria|Deltaproteobacteria|Syntrophobacterales|Syntrophobacteraceae|Syntrophobacter	0	0	0	0	9.63245311059432e-05	0	0	0	0	0
Bacteria|Proteobacteria|Deltaproteobacteria|unidentified_Deltaproteobacteria	0	0	0	0	8.25638838050942e-05	0	0	0	0	0
Bacteria|Proteobacteria|Deltaproteobacteria|unidentified_Deltaproteobacteria|Syntrophorhabdaceae	0	0	0	0	5.50425892033961e-05	0	0	0	0	0
Bacteria|Proteobacteria|Deltaproteobacteria|unidentified_Deltaproteobacteria|Syntrophorhabdaceae|Syntrophorhabdus	0	0	0	0	5.50425892033961e-05	0	0	0	0	0
Bacteria|Proteobacteria|Deltaproteobacteria|unidentified_Deltaproteobacteria|unidentified_Deltaproteobacteria	0	0	0	0	2.75212946016981e-05	0	0	0	0	0
Bacteria|Proteobacteria|Deltaproteobacteria|unidentified_Deltaproteobacteria|unidentified_Deltaproteobacteria|unidentified_Deltaproteobacteria	0	0	0	0	2.75212946016981e-05	0	0	0	0	0
Bacteria|Proteobacteria|Deltaproteobacteria|unidentified_Deltaproteobacteria|unidentified_Deltaproteobacteria|unidentified_Deltaproteobacteria|Deltaproteobacteria_bacterium_CSP1-8	0	0	0	0	2.75212946016981e-05	0	0	0	0	0
Bacteria|Proteobacteria|Gammaproteobacteria	0.347717796645154	0.239187571383358	0.402842949732356	0.319852485860935	0.593689367147831	0.030810089306601	0.0787659451500599	0.15607326168623	0.126597955167811	0.462454073839633
Bacteria|Proteobacteria|Gammaproteobacteria|Acidiferrobacterales	0	1.3760647300849e-05	0	0.000110085178406792	0.000701793012343301	0	0	0	0	0
Bacteria|Proteobacteria|Gammaproteobacteria|Acidiferrobacterales|Acidiferrobacteraceae	0	1.3760647300849e-05	0	0.000110085178406792	0.000701793012343301	0	0	0	0	0
Bacteria|Proteobacteria|Gammaproteobacteria|Acidiferrobacterales|Acidiferrobacteraceae|Sulfurifustis	0	1.3760647300849e-05	0	9.63245311059432e-05	0.000605468481237357	0	0	0	0	0
Bacteria|Proteobacteria|Gammaproteobacteria|Aeromonadales	0	5.50425892033961e-05	0	0	1.3760647300849e-05	0	0	0	0	0
Bacteria|Proteobacteria|Gammaproteobacteria|Aeromonadales|Succinivibrionaceae	0	5.50425892033961e-05	0	0	1.3760647300849e-05	0	0	0	0	0
Bacteria|Proteobacteria|Gammaproteobacteria|Aeromonadales|Succinivibrionaceae|Anaerobiospirillum	0	0	0	0	1.3760647300849e-05	0	0	0	0	0
Bacteria|Proteobacteria|Gammaproteobacteria|Aeromonadales|Succinivibrionaceae|Anaerobiospirillum|Anaerobiospirillum_succiniciproducens	0	0	0	0	1.3760647300849e-05	0	0	0	0	0
Bacteria|Proteobacteria|Gammaproteobacteria|Aeromonadales|Succinivibrionaceae|Succinivibrio	0	5.50425892033961e-05	0	0	0	0	0	0	0	0
Bacteria|Proteobacteria|Gammaproteobacteria|Enterobacteriales	0.342268580314018	0.230490842289221	0.385435730896781	0.299610573681386	0.57358506144129	0.0175173040139808	0.0272323210083802	0.058702921385422	0.121685404081408	0.454445377110539
Bacteria|Proteobacteria|Gammaproteobacteria|Enterobacteriales|Enterobacteriaceae	0.342268580314018	0.230490842289221	0.385435730896781	0.299610573681386	0.57358506144129	0.0175173040139808	0.0272323210083802	0.058702921385422	0.121685404081408	0.454445377110539
Bacteria|Proteobacteria|Gammaproteobacteria|Enterobacteriales|Enterobacteriaceae|Morganella	0	0	0	0	5.50425892033961e-05	0	0	1.3760647300849e-05	0	0
Bacteria|Proteobacteria|Gammaproteobacteria|Enterobacteriales|Enterobacteriaceae|Proteus	8.25638838050942e-05	0.000591707833936508	0.0670693949443382	0.00229802809924179	0.000123845825707641	0.00169255961800443	0.000756835601546697	0.00521528532702178	6.88032365042452e-05	0.00565562604064895
Bacteria|Proteobacteria|Gammaproteobacteria|Enterobacteriales|Enterobacteriaceae|unidentified_Enterobacteriaceae	0.254420607945398	0.157008985702687	0.109493470572856	0.0905450592395866	0.422506914725269	0.00678399911931857	0.0161687605784976	0.0190584965116759	0.0758074059803773	0.350442404810722
Bacteria|Proteobacteria|Gammaproteobacteria|Enterobacteriales|Enterobacteriaceae|unidentified_Enterobacteriaceae|Escherichia_coli	0.254420607945398	0.157008985702687	0.109493470572856	0.0905450592395866	0.422506914725269	0.00678399911931857	0.0161687605784976	0.0190584965116759	0.0757661240384748	0.349781893740282
Bacteria|Proteobacteria|Gammaproteobacteria|Pasteurellales	2.75212946016981e-05	4.12819419025471e-05	9.63245311059432e-05	2.75212946016981e-05	4.12819419025471e-05	2.75212946016981e-05	0	0.00013760647300849	6.88032365042452e-05	0
Bacteria|Proteobacteria|Gammaproteobacteria|Pasteurellales|Pasteurellaceae	2.75212946016981e-05	4.12819419025471e-05	9.63245311059432e-05	2.75212946016981e-05	4.12819419025471e-05	2.75212946016981e-05	0	0.00013760647300849	6.88032365042452e-05	0
Bacteria|Proteobacteria|Gammaproteobacteria|Pasteurellales|Pasteurellaceae|Actinobacillus	0	4.12819419025471e-05	0	0	0	2.75212946016981e-05	0	4.12819419025471e-05	4.12819419025471e-05	0
Bacteria|Proteobacteria|Gammaproteobacteria|Pseudomonadales	0.000371537477122924	0.000178888414911037	0.000495383302830565	0.00116965502057217	0.000316494887919528	0.0114488585543064	0.00982510217280621	0.0908340328329045	0.000330255535220377	9.63245311059432e-05
Bacteria|Proteobacteria|Gammaproteobacteria|Pseudomonadales|Moraxellaceae	0.000275212946016981	8.25638838050942e-05	4.12819419025471e-05	0.00105956984216538	0.00013760647300849	0.000192649062211886	0.000577947186635659	0.00222922486273754	0.000123845825707641	4.12819419025471e-05
Bacteria|Proteobacteria|Gammaproteobacteria|Pseudomonadales|Moraxellaceae|Acinetobacter	0.000275212946016981	8.25638838050942e-05	4.12819419025471e-05	0.00105956984216538	8.25638838050942e-05	0.000192649062211886	0.000577947186635659	0.00222922486273754	0.000123845825707641	4.12819419025471e-05
Bacteria|Proteobacteria|Gammaproteobacteria|Pseudomonadales|Moraxellaceae|Cavicella	0	0	0	0	1.3760647300849e-05	0	0	0	0	0
Bacteria|Proteobacteria|Gammaproteobacteria|Pseudomonadales|Pseudomonadaceae	9.63245311059432e-05	9.63245311059432e-05	0.000454101360928018	0.000110085178406792	0.000178888414911037	0.0112562094920945	0.00924715498617055	0.0886048079701669	0.000206409709512735	5.50425892033961e-05
Bacteria|Proteobacteria|Gammaproteobacteria|Pseudomonadales|Pseudomonadaceae|Pseudomonas	9.63245311059432e-05	9.63245311059432e-05	0.000454101360928018	0.000110085178406792	0.000178888414911037	0.0112562094920945	0.00924715498617055	0.0886048079701669	0.000206409709512735	5.50425892033961e-05
Bacteria|Proteobacteria|Gammaproteobacteria|Pseudomonadales|Pseudomonadaceae|Pseudomonas|Pseudomonas_citronellolis	0	0	0	0	2.75212946016981e-05	0	0	0	4.12819419025471e-05	0
Bacteria|Proteobacteria|Gammaproteobacteria|Pseudomonadales|Pseudomonadaceae|Pseudomonas|Pseudomonas_otitidis	0	0	4.12819419025471e-05	1.3760647300849e-05	0	0	0	5.50425892033961e-05	0	0
Bacteria|Proteobacteria|Gammaproteobacteria|Salinisphaerales	0	0	5.50425892033961e-05	0	8.25638838050942e-05	0	0	0	0	0
Bacteria|Proteobacteria|Gammaproteobacteria|Salinisphaerales|Solimonadaceae	0	0	5.50425892033961e-05	0	2.75212946016981e-05	0	0	0	0	0
Bacteria|Proteobacteria|Gammaproteobacteria|Salinisphaerales|Solimonadaceae|Nevskia	0	0	5.50425892033961e-05	0	2.75212946016981e-05	0	0	0	0	0
Bacteria|Proteobacteria|Gammaproteobacteria|Vibrionales	0	0	0	1.3760647300849e-05	1.3760647300849e-05	4.12819419025471e-05	0	2.75212946016981e-05	1.3760647300849e-05	0
Bacteria|Proteobacteria|Gammaproteobacteria|Vibrionales|Vibrionaceae	0	0	0	1.3760647300849e-05	1.3760647300849e-05	4.12819419025471e-05	0	2.75212946016981e-05	1.3760647300849e-05	0
Bacteria|Proteobacteria|Gammaproteobacteria|Vibrionales|Vibrionaceae|Vibrio	0	0	0	1.3760647300849e-05	1.3760647300849e-05	4.12819419025471e-05	0	2.75212946016981e-05	1.3760647300849e-05	0
Bacteria|Proteobacteria|Gammaproteobacteria|Xanthomonadales	2.75212946016981e-05	0.000165127767610188	0.000385298124423773	2.75212946016981e-05	0.00184392673831377	0.00114213372597047	0.0368097315297712	0.00595836028126763	6.88032365042452e-05	1.3760647300849e-05
Bacteria|Proteobacteria|Gammaproteobacteria|Xanthomonadales|Rhodanobacteraceae	0	4.12819419025471e-05	4.12819419025471e-05	0	0.00028897359331783	0	0	0	0	1.3760647300849e-05
Bacteria|Proteobacteria|Gammaproteobacteria|Xanthomonadales|Rhodanobacteraceae|Dokdonella	0	4.12819419025471e-05	0	0	1.3760647300849e-05	0	0	0	0	0
Bacteria|Proteobacteria|Gammaproteobacteria|Xanthomonadales|Rhodanobacteraceae|Dyella	0	0	0	0	1.3760647300849e-05	0	0	0	0	0
Bacteria|Proteobacteria|Gammaproteobacteria|Xanthomonadales|Rhodanobacteraceae|Dyella|Dyella_japonica	0	0	0	0	1.3760647300849e-05	0	0	0	0	0
Bacteria|Proteobacteria|Gammaproteobacteria|Xanthomonadales|Rhodanobacteraceae|Mizugakiibacter	0	0	0	0	4.12819419025471e-05	0	0	0	0	0
Bacteria|Proteobacteria|Gammaproteobacteria|Xanthomonadales|Rhodanobacteraceae|Rhodanobacter	0	0	4.12819419025471e-05	0	0.000220170356813585	0	0	0	0	1.3760647300849e-05
Bacteria|Proteobacteria|Gammaproteobacteria|Xanthomonadales|Rhodanobacteraceae|Rhodanobacter|Rhodanobacter_denitrificans	0	0	0	0	0.000110085178406792	0	0	0	0	0
Bacteria|Proteobacteria|Gammaproteobacteria|Xanthomonadales|Xanthomonadaceae	2.75212946016981e-05	6.88032365042452e-05	0.000302734240618679	2.75212946016981e-05	0.000233931004114434	0.00114213372597047	0.0368097315297712	0.00594459963396678	6.88032365042452e-05	0
Bacteria|Proteobacteria|Gammaproteobacteria|Xanthomonadales|Xanthomonadaceae|Arenimonas	0	0	2.75212946016981e-05	0	0	0	0	0	0	0
Bacteria|Proteobacteria|Gammaproteobacteria|Xanthomonadales|Xanthomonadaceae|Lysobacter	0	0	6.88032365042452e-05	0	0	0	0	0	0	0
Bacteria|Proteobacteria|Gammaproteobacteria|Xanthomonadales|Xanthomonadaceae|Pseudoxanthomonas	0	0	6.88032365042452e-05	0	0	0	0	0	1.3760647300849e-05	0
Bacteria|Proteobacteria|Gammaproteobacteria|Xanthomonadales|Xanthomonadaceae|Pseudoxanthomonas|Pseudoxanthomonas_mexicana	0	0	6.88032365042452e-05	0	0	0	0	0	1.3760647300849e-05	0
Bacteria|Proteobacteria|Gammaproteobacteria|Xanthomonadales|Xanthomonadaceae|Stenotrophomonas	2.75212946016981e-05	6.88032365042452e-05	9.63245311059432e-05	2.75212946016981e-05	0.000165127767610188	0.00114213372597047	0.0368097315297712	0.00594459963396678	5.50425892033961e-05	0
Bacteria|Proteobacteria|Gammaproteobacteria|Xanthomonadales|Xanthomonadaceae|Stenotrophomonas|Stenotrophomonas_acidaminiphila	0	0	2.75212946016981e-05	0	0.00013760647300849	0	0.000344016182521226	8.25638838050942e-05	1.3760647300849e-05	0
Bacteria|Proteobacteria|Gammaproteobacteria|Xanthomonadales|Xanthomonadaceae|Stenotrophomonas|[Pseudomonas]_geniculata	2.75212946016981e-05	6.88032365042452e-05	6.88032365042452e-05	2.75212946016981e-05	2.75212946016981e-05	0.00114213372597047	0.0364657153472499	0.00586203575016169	4.12819419025471e-05	0
Bacteria|Proteobacteria|Gammaproteobacteria|unidentified_Gammaproteobacteria	0.0049951149702082	0.00818758514400517	0.0161412392838959	0.0187970442129598	0.011944241857137	0.000632989775839055	0.00485750849719971	0.000412819419025471	0.00443092843087339	0.00787109025608565
Bacteria|Proteobacteria|Gammaproteobacteria|unidentified_Gammaproteobacteria|Burkholderiaceae	0.0049400723810048	0.00799493608179329	0.0148890203795187	0.0186594377399513	0.00133478278818236	0.000619229128538206	0.00481622655529716	0.000399058771724622	0.00441716778357254	0.00773348378307716
Bacteria|Proteobacteria|Gammaproteobacteria|unidentified_Gammaproteobacteria|Burkholderiaceae|Achromobacter	1.3760647300849e-05	0	0	2.75212946016981e-05	0	0	0	0	1.3760647300849e-05	0
Bacteria|Proteobacteria|Gammaproteobacteria|unidentified_Gammaproteobacteria|Burkholderiaceae|Delftia	0	0	1.3760647300849e-05	1.3760647300849e-05	0	0	0.000660511070440754	0	0	0
Bacteria|Proteobacteria|Gammaproteobacteria|unidentified_Gammaproteobacteria|Burkholderiaceae|Delftia|Delftia_tsuruhatensis	0	0	1.3760647300849e-05	1.3760647300849e-05	0	0	0.000660511070440754	0	0	0
Bacteria|Proteobacteria|Gammaproteobacteria|unidentified_Gammaproteobacteria|Burkholderiaceae|Diaphorobacter	0	2.75212946016981e-05	4.12819419025471e-05	0	0.000454101360928018	0	0.00257324104525877	5.50425892033961e-05	0	0
Bacteria|Proteobacteria|Gammaproteobacteria|unidentified_Gammaproteobacteria|Burkholderiaceae|Lautropia	0	4.12819419025471e-05	0	0	0	0	0	0	0	1.3760647300849e-05
Bacteria|Proteobacteria|Gammaproteobacteria|unidentified_Gammaproteobacteria|Burkholderiaceae|Massilia	0	0	0	0	2.75212946016981e-05	0	0	0	0	0
Bacteria|Proteobacteria|Gammaproteobacteria|unidentified_Gammaproteobacteria|Burkholderiaceae|Parasutterella	0.00492631173370395	0.00784356896148395	0.0147376532592093	0.0185768738561462	0.000467862008228867	0.000619229128538206	0.00158247443959764	0.000247691651415283	0.00438964648897084	0.00771972313577631
Bacteria|Proteobacteria|Gammaproteobacteria|unidentified_Gammaproteobacteria|Burkholderiaceae|Parasutterella|Burkholderiales_bacterium_YL45	0.00492631173370395	0.00784356896148395	0.0120680876828446	0.0119855237990395	0.000440340713627169	0.000619229128538206	0.00155495314499594	0.000178888414911037	0.00438964648897084	0.00771972313577631
Bacteria|Proteobacteria|Gammaproteobacteria|unidentified_Gammaproteobacteria|Burkholderiaceae|Ralstonia	0	8.25638838050942e-05	5.50425892033961e-05	4.12819419025471e-05	2.75212946016981e-05	0	0	1.3760647300849e-05	1.3760647300849e-05	0
Bacteria|Proteobacteria|Gammaproteobacteria|unidentified_Gammaproteobacteria|Burkholderiaceae|Ralstonia|Ralstonia_pickettii	0	8.25638838050942e-05	5.50425892033961e-05	4.12819419025471e-05	2.75212946016981e-05	0	0	1.3760647300849e-05	1.3760647300849e-05	0
Bacteria|Proteobacteria|Gammaproteobacteria|unidentified_Gammaproteobacteria|Burkholderiaceae|Sutterella	0	0	0	0	6.88032365042452e-05	0	0	8.25638838050942e-05	0	0
Bacteria|Proteobacteria|Gammaproteobacteria|unidentified_Gammaproteobacteria|Burkholderiaceae|Sutterella|Sutterella_wadsworthensis	0	0	0	0	0	0	0	6.88032365042452e-05	0	0
Bacteria|Proteobacteria|Gammaproteobacteria|unidentified_Gammaproteobacteria|Burkholderiaceae|unidentified_Burkholderiaceae	0	0	4.12819419025471e-05	0	0.00028897359331783	0	0	0	0	0
Bacteria|Proteobacteria|Gammaproteobacteria|unidentified_Gammaproteobacteria|Burkholderiaceae|unidentified_Burkholderiaceae|Burkholderia_sp_RPE64	0	0	4.12819419025471e-05	0	0.00013760647300849	0	0	0	0	0
Bacteria|Proteobacteria|Gammaproteobacteria|unidentified_Gammaproteobacteria|Burkholderiaceae|unidentified_Burkholderiaceae|Paraburkholderia_caribensis	0	0	0	0	0.000151367120309339	0	0	0	0	0
Bacteria|Proteobacteria|Gammaproteobacteria|unidentified_Gammaproteobacteria|Hydrogenophilaceae	1.3760647300849e-05	0	0	0	2.75212946016981e-05	0	0	0	0	0
Bacteria|Proteobacteria|Gammaproteobacteria|unidentified_Gammaproteobacteria|Hydrogenophilaceae|Thiobacillus	1.3760647300849e-05	0	0	0	2.75212946016981e-05	0	0	0	0	0
Bacteria|Proteobacteria|Gammaproteobacteria|unidentified_Gammaproteobacteria|Neisseriaceae	0	0	8.25638838050942e-05	0	2.75212946016981e-05	0	0	0	1.3760647300849e-05	2.75212946016981e-05
Bacteria|Proteobacteria|Gammaproteobacteria|unidentified_Gammaproteobacteria|Neisseriaceae|Neisseria	0	0	4.12819419025471e-05	0	0	0	0	0	1.3760647300849e-05	2.75212946016981e-05
Bacteria|Proteobacteria|Gammaproteobacteria|unidentified_Gammaproteobacteria|Neisseriaceae|Neisseria|Neisseria_subflava	0	0	4.12819419025471e-05	0	0	0	0	0	1.3760647300849e-05	2.75212946016981e-05
Bacteria|Proteobacteria|Gammaproteobacteria|unidentified_Gammaproteobacteria|Nitrosomonadaceae	4.12819419025471e-05	9.63245311059432e-05	0	5.50425892033961e-05	0.00734818565865338	0	4.12819419025471e-05	1.3760647300849e-05	0	0.000110085178406792
Bacteria|Proteobacteria|Gammaproteobacteria|unidentified_Gammaproteobacteria|Rhodocyclaceae	0	0	0	1.3760647300849e-05	4.12819419025471e-05	0	0	0	0	0
Bacteria|Proteobacteria|Gammaproteobacteria|unidentified_Gammaproteobacteria|Rhodocyclaceae|Dechlorobacter	0	0	0	1.3760647300849e-05	4.12819419025471e-05	0	0	0	0	0
Bacteria|Proteobacteria|Gammaproteobacteria|unidentified_Gammaproteobacteria|unidentified_Gammaproteobacteria	0	6.88032365042452e-05	0.00115589437327132	6.88032365042452e-05	0.00275212946016981	0	0	0	0	0
Bacteria|Proteobacteria|Gammaproteobacteria|unidentified_Gammaproteobacteria|unidentified_Gammaproteobacteria|Acidibacter	0	6.88032365042452e-05	0.00100452725296198	4.12819419025471e-05	0.0021604216262333	0	0	0	0	0
Bacteria|Proteobacteria|Gammaproteobacteria|unidentified_Gammaproteobacteria|unidentified_Gammaproteobacteria|Aquicella	0	0	2.75212946016981e-05	0	0.000123845825707641	0	0	0	0	0
Bacteria|Proteobacteria|Gammaproteobacteria|unidentified_Gammaproteobacteria|unidentified_Gammaproteobacteria|Chitinimonas	0	0	0	0	4.12819419025471e-05	0	0	0	0	0
Bacteria|Proteobacteria|Gammaproteobacteria|unidentified_Gammaproteobacteria|unidentified_Gammaproteobacteria|Steroidobacter	0	0	4.12819419025471e-05	0	4.12819419025471e-05	0	0	0	0	0
Bacteria|Proteobacteria|Gammaproteobacteria|unidentified_Gammaproteobacteria|unidentified_Gammaproteobacteria|unidentified_Gammaproteobacteria	0	0	8.25638838050942e-05	2.75212946016981e-05	0.000385298124423773	0	0	0	0	0
Bacteria|Proteobacteria|Gammaproteobacteria|unidentified_Gammaproteobacteria|unidentified_Gammaproteobacteria|unidentified_Gammaproteobacteria|Steroidobacter_sp_WWH78	0	0	2.75212946016981e-05	0	1.3760647300849e-05	0	0	0	0	0
Bacteria|Proteobacteria|Gammaproteobacteria|unidentified_Gammaproteobacteria|unidentified_Gammaproteobacteria|unidentified_Gammaproteobacteria|agricultural_soil_bacterium_SC-I-81	0	0	2.75212946016981e-05	0	0	0	0	0	0	0
Bacteria|Proteobacteria|Gammaproteobacteria|unidentified_Gammaproteobacteria|unidentified_Gammaproteobacteria|unidentified_Gammaproteobacteria|beta_proteobacterium_WF17	0	0	0	0	8.25638838050942e-05	0	0	0	0	0
Bacteria|Rokubacteria	0	0	2.75212946016981e-05	0	0.000233931004114434	0	0	0	0	0
Bacteria|Spirochaetes	4.12819419025471e-05	5.50425892033961e-05	0	0	0.000729314306944999	0	0	2.75212946016981e-05	4.12819419025471e-05	2.75212946016981e-05
Bacteria|Spirochaetes|Spirochaetia	4.12819419025471e-05	5.50425892033961e-05	0	0	0.000577947186635659	0	0	2.75212946016981e-05	4.12819419025471e-05	2.75212946016981e-05
Bacteria|Spirochaetes|Spirochaetia|Spirochaetales	4.12819419025471e-05	5.50425892033961e-05	0	0	0.000577947186635659	0	0	2.75212946016981e-05	4.12819419025471e-05	2.75212946016981e-05
Bacteria|Spirochaetes|Spirochaetia|Spirochaetales|Spirochaetaceae	4.12819419025471e-05	5.50425892033961e-05	0	0	0.000577947186635659	0	0	2.75212946016981e-05	4.12819419025471e-05	2.75212946016981e-05
Bacteria|Spirochaetes|Spirochaetia|Spirochaetales|Spirochaetaceae|Sphaerochaeta	0	0	0	0	1.3760647300849e-05	0	0	0	0	0
Bacteria|Spirochaetes|Spirochaetia|Spirochaetales|Spirochaetaceae|unidentified_Spirochaetaceae	4.12819419025471e-05	5.50425892033961e-05	0	0	0.000454101360928018	0	0	2.75212946016981e-05	4.12819419025471e-05	2.75212946016981e-05
Bacteria|Spirochaetes|Spirochaetia|Spirochaetales|Spirochaetaceae|unidentified_Spirochaetaceae|Spirochaeta_sp	4.12819419025471e-05	0	0	0	0.000316494887919528	0	0	0	0	0
Bacteria|Spirochaetes|Spirochaetia|Spirochaetales|Spirochaetaceae|unidentified_Spirochaetaceae|Spirochaetaceae_bacterium_SURF-1	0	5.50425892033961e-05	0	0	0	0	0	2.75212946016981e-05	4.12819419025471e-05	0
Bacteria|Spirochaetes|Spirochaetia|Spirochaetales|Spirochaetaceae|unidentified_Spirochaetaceae|Spirochetales_bacterium_enrichment_culture_clone_D2CL_Bac_16S_Clone1	0	0	0	0	0.00013760647300849	0	0	0	0	2.75212946016981e-05
Bacteria|Spirochaetes|unidentified_Spirochaetes	0	0	0	0	0.000110085178406792	0	0	0	0	0
Bacteria|Spirochaetes|unidentified_Spirochaetes|unidentified_Spirochaetes	0	0	0	0	0.000110085178406792	0	0	0	0	0
Bacteria|Spirochaetes|unidentified_Spirochaetes|unidentified_Spirochaetes|Leptospiraceae	0	0	0	0	6.88032365042452e-05	0	0	0	0	0
Bacteria|Spirochaetes|unidentified_Spirochaetes|unidentified_Spirochaetes|unidentified_Spirochaetes	0	0	0	0	4.12819419025471e-05	0	0	0	0	0
Bacteria|Spirochaetes|unidentified_Spirochaetes|unidentified_Spirochaetes|unidentified_Spirochaetes|unidentified_Spirochaetes	0	0	0	0	4.12819419025471e-05	0	0	0	0	0
Bacteria|Spirochaetes|unidentified_Spirochaetes|unidentified_Spirochaetes|unidentified_Spirochaetes|unidentified_Spirochaetes|bacterium_enrichment_culture_clone_BBMC-13	0	0	0	0	4.12819419025471e-05	0	0	0	0	0
Bacteria|Synergistetes	0	0	0	0	0.000674271717741603	0	0	0	0	2.75212946016981e-05
Bacteria|Synergistetes|Synergistia	0	0	0	0	0.000674271717741603	0	0	0	0	2.75212946016981e-05
Bacteria|Synergistetes|Synergistia|Synergistales	0	0	0	0	0.000674271717741603	0	0	0	0	2.75212946016981e-05
Bacteria|Synergistetes|Synergistia|Synergistales|Synergistaceae	0	0	0	0	0.000674271717741603	0	0	0	0	2.75212946016981e-05
Bacteria|Synergistetes|Synergistia|Synergistales|Synergistaceae|Aminivibrio	0	0	0	0	0.000454101360928018	0	0	0	0	2.75212946016981e-05
Bacteria|Synergistetes|Synergistia|Synergistales|Synergistaceae|Lactivibrio	0	0	0	0	0.000220170356813585	0	0	0	0	0
Bacteria|Tenericutes	0.000330255535220377	0.000591707833936508	0.00104580919486453	0.000798117543449244	0.00163751702880103	0.0473366267149207	0.00571066862985235	0.0103617674175393	0.00129350084627981	0.000151367120309339
Bacteria|Tenericutes|Mollicutes	0.000330255535220377	0.000591707833936508	0.00104580919486453	0.000798117543449244	0.00163751702880103	0.0473366267149207	0.00571066862985235	0.0103617674175393	0.00129350084627981	0.000151367120309339
Bacteria|Tenericutes|Mollicutes|Mycoplasmatales	0	0	0	0	1.3760647300849e-05	0	0	0	4.12819419025471e-05	0
Bacteria|Tenericutes|Mollicutes|Mycoplasmatales|Mycoplasmataceae	0	0	0	0	1.3760647300849e-05	0	0	0	4.12819419025471e-05	0
Bacteria|Tenericutes|Mollicutes|Mycoplasmatales|Mycoplasmataceae|Candidatus_Lumbricincola	0	0	0	0	0	0	0	0	4.12819419025471e-05	0
Bacteria|Tenericutes|Mollicutes|Mycoplasmatales|Mycoplasmataceae|Mycoplasma	0	0	0	0	1.3760647300849e-05	0	0	0	0	0
Bacteria|Tenericutes|Mollicutes|Mycoplasmatales|Mycoplasmataceae|Mycoplasma|Candidatus_Mycoplasma_girerdii	0	0	0	0	1.3760647300849e-05	0	0	0	0	0
Bacteria|Thermotogae	0	0	0	0	0.000192649062211886	0	0	0	0	0
Bacteria|Thermotogae|unidentified_Thermotogae	0	0	0	0	0.000192649062211886	0	0	0	0	0
Bacteria|Thermotogae|unidentified_Thermotogae|Kosmotogales	0	0	0	0	0.000192649062211886	0	0	0	0	0
Bacteria|Thermotogae|unidentified_Thermotogae|Kosmotogales|Kosmotogaceae	0	0	0	0	0.000192649062211886	0	0	0	0	0
Bacteria|Thermotogae|unidentified_Thermotogae|Kosmotogales|Kosmotogaceae|Mesotoga	0	0	0	0	0.000192649062211886	0	0	0	0	0
Bacteria|Verrucomicrobia	0.00028897359331783	0.0149303023214212	0.00624733387458546	0.0537215670625146	0.00913706980776376	0.000866920779953489	0.0042933219578649	0.0238334411250705	0.0064262222894965	0.000165127767610188
Bacteria|Verrucomicrobia|Verrucomicrobiae	0.00028897359331783	0.0149303023214212	0.00624733387458546	0.0537215670625146	0.00913706980776376	0.000866920779953489	0.0042933219578649	0.0238334411250705	0.0064262222894965	0.000165127767610188
Bacteria|Verrucomicrobia|Verrucomicrobiae|Chthoniobacterales	0	0	0.000275212946016981	0	2.75212946016981e-05	0	0	0	0	0
Bacteria|Verrucomicrobia|Verrucomicrobiae|Chthoniobacterales|Chthoniobacteraceae	0	0	0.000275212946016981	0	2.75212946016981e-05	0	0	0	0	0
Bacteria|Verrucomicrobia|Verrucomicrobiae|Chthoniobacterales|Chthoniobacteraceae|Candidatus_Udaeobacter	0	0	0.000275212946016981	0	2.75212946016981e-05	0	0	0	0	0
Bacteria|Verrucomicrobia|Verrucomicrobiae|Opitutales	0	0	0	0	6.88032365042452e-05	0	0	0	0	0
Bacteria|Verrucomicrobia|Verrucomicrobiae|Opitutales|Opitutaceae	0	0	0	0	6.88032365042452e-05	0	0	0	0	0
Bacteria|Verrucomicrobia|Verrucomicrobiae|Verrucomicrobiales	0.00028897359331783	0.0149303023214212	0.0057519505717549	0.0537215670625146	0.00751331342626357	0.000866920779953489	0.0042933219578649	0.0238334411250705	0.0064262222894965	0.000165127767610188
Bacteria|Verrucomicrobia|Verrucomicrobiae|Verrucomicrobiales|Akkermansiaceae	0.00028897359331783	0.0149303023214212	0.0057519505717549	0.0537215670625146	0.00748579213166187	0.000866920779953489	0.0042933219578649	0.0238334411250705	0.0064262222894965	0.000165127767610188
Bacteria|Verrucomicrobia|Verrucomicrobiae|Verrucomicrobiales|Akkermansiaceae|Akkermansia	0.00028897359331783	0.0149303023214212	0.0057519505717549	0.0537215670625146	0.00748579213166187	0.000866920779953489	0.0042933219578649	0.0238334411250705	0.0064262222894965	0.000165127767610188
Bacteria|Verrucomicrobia|Verrucomicrobiae|Verrucomicrobiales|Akkermansiaceae|Akkermansia|Akkermansia_muciniphila	0.000178888414911037	0.0124533858072684	0.00498135432290735	0.0459605619848358	0.00557306215684386	0.000467862008228867	0.00231178874654264	0.018232857673625	0.00482998720259801	6.88032365042452e-05
Bacteria|Verrucomicrobia|Verrucomicrobiae|Verrucomicrobiales|Verrucomicrobiaceae	0	0	0	0	2.75212946016981e-05	0	0	0	0	0
Bacteria|Verrucomicrobia|Verrucomicrobiae|Verrucomicrobiales|Verrucomicrobiaceae|Verrucomicrobium	0	0	0	0	2.75212946016981e-05	0	0	0	0	0
Bacteria|Verrucomicrobia|Verrucomicrobiae|unidentified_Verrucomicrobiae	0	0	2.75212946016981e-05	0	0.000880681427254338	0	0	0	0	0
Bacteria|Verrucomicrobia|Verrucomicrobiae|unidentified_Verrucomicrobiae|unidentified_Verrucomicrobiae	0	0	2.75212946016981e-05	0	0.000880681427254338	0	0	0	0	0
Bacteria|Verrucomicrobia|Verrucomicrobiae|unidentified_Verrucomicrobiae|unidentified_Verrucomicrobiae|unidentified_Verrucomicrobiae	0	0	2.75212946016981e-05	0	0.000880681427254338	0	0	0	0	0
Bacteria|Verrucomicrobia|Verrucomicrobiae|unidentified_Verrucomicrobiae|unidentified_Verrucomicrobiae|unidentified_Verrucomicrobiae|bacterium_Ellin5102	0	0	2.75212946016981e-05	0	0.000688032365042452	0	0	0	0	0
Bacteria|Verrucomicrobia|Verrucomicrobiae|unidentified_Verrucomicrobiae|unidentified_Verrucomicrobiae|unidentified_Verrucomicrobiae|bacterium_Ellin516	0	0	0	0	0.000151367120309339	0	0	0	0	0
Bacteria|Verrucomicrobia|Verrucomicrobiae|unidentified_Verrucomicrobiae|unidentified_Verrucomicrobiae|unidentified_Verrucomicrobiae|bacterium_enrichment_culture_clone_R4-41B	0	0	0	0	4.12819419025471e-05	0	0	0	0	0
Bacteria|unidentified_Bacteria	0.000192649062211886	0.000110085178406792	0.000178888414911037	0	0.00217418227353415	0.00099076660566113	0.00154119249769509	0.000247691651415283	8.25638838050942e-05	0
Bacteria|unidentified_Bacteria|unidentified_Bacteria	0.000192649062211886	0.000110085178406792	0.000178888414911037	0	0.00217418227353415	0.00099076660566113	0.00154119249769509	0.000247691651415283	8.25638838050942e-05	0
Bacteria|unidentified_Bacteria|unidentified_Bacteria|Campylobacterales	0.000192649062211886	2.75212946016981e-05	9.63245311059432e-05	0	0.00122469760977556	0	0.0014861499084917	4.12819419025471e-05	4.12819419025471e-05	0
Bacteria|unidentified_Bacteria|unidentified_Bacteria|Campylobacterales|Campylobacteraceae	0	0	2.75212946016981e-05	0	1.3760647300849e-05	0	0	0	0	0
Bacteria|unidentified_Bacteria|unidentified_Bacteria|Campylobacterales|Campylobacteraceae|Campylobacter	0	0	2.75212946016981e-05	0	1.3760647300849e-05	0	0	0	0	0
Bacteria|unidentified_Bacteria|unidentified_Bacteria|Campylobacterales|Helicobacteraceae	0	2.75212946016981e-05	0	0	0	0	0	0	2.75212946016981e-05	0
Bacteria|unidentified_Bacteria|unidentified_Bacteria|Campylobacterales|Helicobacteraceae|Helicobacter	0	2.75212946016981e-05	0	0	0	0	0	0	2.75212946016981e-05	0
Bacteria|unidentified_Bacteria|unidentified_Bacteria|Campylobacterales|Helicobacteraceae|Helicobacter|Helicobacter_ganmani	0	2.75212946016981e-05	0	0	0	0	0	0	2.75212946016981e-05	0
Bacteria|unidentified_Bacteria|unidentified_Bacteria|Campylobacterales|unidentified_Campylobacterales	0.000192649062211886	0	6.88032365042452e-05	0	0.000784356896148395	0	0.0014861499084917	4.12819419025471e-05	1.3760647300849e-05	0
Bacteria|unidentified_Bacteria|unidentified_Bacteria|Campylobacterales|unidentified_Campylobacterales|Arcobacter	0	0	0	0	0.000302734240618679	0	0	0	0	0
Bacteria|unidentified_Bacteria|unidentified_Bacteria|Campylobacterales|unidentified_Campylobacterales|Sulfurospirillum	0	0	6.88032365042452e-05	0	0.000481622655529716	0	0.0014861499084917	4.12819419025471e-05	1.3760647300849e-05	0
Bacteria|unidentified_Bacteria|unidentified_Bacteria|Campylobacterales|unidentified_Campylobacterales|Sulfurospirillum|Sulfurospirillum_cavolei	0	0	6.88032365042452e-05	0	0.000481622655529716	0	0.0014861499084917	4.12819419025471e-05	1.3760647300849e-05	0
Bacteria|unidentified_Bacteria|unidentified_Bacteria|Campylobacterales|unidentified_Campylobacterales|Sulfurovum	0.000192649062211886	0	0	0	0	0	0	0	0	0
Bacteria|unidentified_Bacteria|unidentified_Bacteria|unidentified_Bacteria	0	8.25638838050942e-05	8.25638838050942e-05	0	0.000949484663758583	0.00099076660566113	5.50425892033961e-05	0.000206409709512735	4.12819419025471e-05	0
Bacteria|unidentified_Bacteria|unidentified_Bacteria|unidentified_Bacteria|unidentified_Bacteria	0	8.25638838050942e-05	8.25638838050942e-05	0	0.000949484663758583	0.00099076660566113	5.50425892033961e-05	0.000206409709512735	4.12819419025471e-05	0
Bacteria|unidentified_Bacteria|unidentified_Bacteria|unidentified_Bacteria|unidentified_Bacteria|Aegiribacteria	0	0	0	0	0.000247691651415283	0	0	0	0	0
Bacteria|unidentified_Bacteria|unidentified_Bacteria|unidentified_Bacteria|unidentified_Bacteria|Candidatus_Omnitrophus	0	0	4.12819419025471e-05	0	0	0	0	0	0	0
Bacteria|unidentified_Bacteria|unidentified_Bacteria|unidentified_Bacteria|unidentified_Bacteria|Candidatus_Saccharimonas	0	8.25638838050942e-05	0	0	0	0.00099076660566113	5.50425892033961e-05	0.000206409709512735	4.12819419025471e-05	0
Bacteria|unidentified_Bacteria|unidentified_Bacteria|unidentified_Bacteria|unidentified_Bacteria|unidentified_Bacteria	0	0	0	0	0.00056418653933481	0	0	0	0	0
Bacteria|unidentified_Bacteria|unidentified_Bacteria|unidentified_Bacteria|unidentified_Bacteria|unidentified_Bacteria|candidate_division_TM7_bacterium_LY2	0	0	0	0	2.75212946016981e-05	0	0	0	0	0
