# Supplementary material for: Protecting Intestinal Microenvironment Alleviates Acute Graft-Versus-Host Disease
Source: Front Physiol. 2021 Feb 12;11:608279. doi: 10.3389/fphys.2020.608279 (PMC7907526; doi:10.3389/fphys.2020.608279)
Supplement: Supplementary file 5 [file Data_Sheet_1.zip › ╛·╚║═╝╩2╛▌/Supp.Figure1/alpha_diversity_index.txt]

Sample name	observed_species	shannon	simpson	chao1	ACE	goods_coverage	PD_whole_tree
BTGVHD4	1074	6.419	0.970	1139.351	1163.606	0.998	76.923
BTCSA4	833	6.730	0.977	901.000	909.603	0.998	56.543
BTCOM4	782	6.136	0.957	848.606	856.615	0.998	52.510
BT0.8C3	654	6.280	0.972	715.263	718.878	0.999	42.793
BT1.6C5	544	5.858	0.966	582.308	603.938	0.999	36.056
ATCON1	616	5.906	0.963	700.000	706.401	0.998	45.545
ATCON2	973	6.800	0.978	1030.153	1059.361	0.998	65.829
ATCON3	892	5.832	0.944	973.224	978.816	0.998	65.890
ATCON4	416	5.380	0.939	465.524	460.508	0.999	29.300
ATCON5	639	6.410	0.977	697.679	704.860	0.999	42.972
ATGVHD1	402	4.423	0.875	431.016	436.823	0.999	30.069
ATGVHD2	438	5.342	0.944	497.918	505.109	0.999	33.973
ATGVHD3	537	5.497	0.955	548.778	563.744	0.999	39.926
ATGVHD5	430	5.427	0.947	473.889	490.647	0.999	33.363
ATGVHD6	1148	4.937	0.810	1225.759	1240.365	0.998	84.032
ATCSA1	441	5.499	0.944	478.967	492.036	0.999	30.323
ATCSA2	308	4.480	0.895	335.128	344.808	0.999	24.363
ATCSA3	472	5.704	0.958	535.894	527.597	0.999	34.118
ATCSA4	684	3.926	0.741	796.200	798.781	0.998	52.446
AT0.2X1	586	6.569	0.976	636.538	630.225	0.999	34.504
AT0.2X2	573	6.457	0.973	646.978	629.138	0.999	33.686
AT0.2X3	612	6.604	0.978	653.902	654.731	0.999	35.903
AT0.2X4	477	5.866	0.963	511.015	522.265	0.999	31.731
AT0.2X5	262	2.512	0.679	303.638	324.609	0.999	25.309
ATCOM1	403	5.615	0.959	444.418	453.488	0.999	26.816
ATCOM2	604	6.452	0.975	637.500	642.762	0.999	35.642
ATCOM3	504	5.883	0.965	549.719	555.962	0.999	31.061
ATCOM4	522	6.266	0.971	547.045	555.832	0.999	33.812
ATCOM5	557	6.362	0.976	635.529	621.452	0.999	39.452
ATCOM6	598	6.603	0.978	656.263	653.703	0.999	36.845
