# Supplementary material for: Protecting Intestinal Microenvironment Alleviates Acute Graft-Versus-Host Disease
Source: Front Physiol. 2021 Feb 12;11:608279. doi: 10.3389/fphys.2020.608279 (PMC7907526; doi:10.3389/fphys.2020.608279)
Supplement: Supplementary file 5 [file Data_Sheet_1.zip › ╛·╚║═╝╩2╛▌/Supp.Figure1/plot_observed_species.xls]

series	BTGVHD4	BTCSA4	BTCOM4	BT0.8C3	BT1.6C5	ATCON1	ATCON2	ATCON3	ATCON4	ATCON5	ATGVHD1	ATGVHD2	ATGVHD3	ATGVHD5	ATGVHD6	ATCSA1	ATCSA2	ATCSA3	ATCSA4	AT0.2X1	AT0.2X2	AT0.2X3	AT0.2X4	AT0.2X5	ATCOM1	ATCOM2	ATCOM3	ATCOM4	ATCOM5	ATCOM6
10.0	8.8	8.9	8.3	8.8	8.9	8.6	9.4	7.8	8.3	9.1	6.9	8.2	8.1	8.1	5.3	7.2	7.5	8.4	6.0	9.1	9.0	9.0	8.0	4.4	8.7	8.8	9.1	9.3	9.3	8.6
12120.0	642.7	539.1	489.4	435.0	341.8	375.7	604.5	536.1	281.9	416.4	248.1	272.7	322.3	261.0	686.1	291.1	192.0	312.3	371.2	411.6	401.1	427.1	318.2	129.5	264.3	421.6	330.7	365.3	376.8	421.3
24230.0	822.3	659.7	610.0	519.9	420.1	460.8	755.3	690.6	334.2	510.2	311.3	335.3	415.4	322.6	893.7	350.4	238.0	375.2	489.7	487.9	478.0	507.3	379.5	179.9	315.0	499.1	402.2	430.7	448.4	494.0
36340.0	928.6	728.6	679.0	576.8	470.4	525.4	845.8	772.5	367.3	560.6	349.8	374.6	469.8	367.8	997.3	384.3	266.7	415.3	565.2	527.5	509.5	551.1	422.1	207.9	350.2	541.0	444.3	469.5	489.3	540.1
48450.0	997.5	776.7	724.4	610.6	502.8	565.2	906.8	828.6	388.3	596.4	373.8	400.2	502.3	394.9	1071.0	410.4	286.3	436.3	616.2	555.9	538.7	577.8	444.6	227.9	374.1	574.3	468.6	494.0	517.8	562.8
60560.0	1042.9	809.4	757.4	636.1	526.7	594.0	943.4	864.8	403.4	618.4	390.4	421.3	525.5	414.4	1114.0	425.5	295.8	456.6	656.4	571.3	558.1	597.5	464.1	245.9	390.2	591.2	487.2	512.1	540.6	581.3
72670.0	1074.0	833.0	782.0	654.0	544.0	616.0	973.0	892.0	416.0	639.0	402.0	438.0	537.0	430.0	1148.0	441.0	308.0	472.0	684.0	586.0	572.9	612.0	477.0	262.0	403.0	604.0	504.0	522.0	557.0	598.0
