# Supplementary material for: Protecting Intestinal Microenvironment Alleviates Acute Graft-Versus-Host Disease
Source: Front Physiol. 2021 Feb 12;11:608279. doi: 10.3389/fphys.2020.608279 (PMC7907526; doi:10.3389/fphys.2020.608279)
Supplement: Supplementary file 5 [file Data_Sheet_1.zip › ╛·╚║═╝╩2╛▌/Supp.Figure2/ACE_wilcox.txt]

	Difference	pvalue	sig.	LCL	UCL
AT0.2X - ATCOM	-0.566666666666666	0.9091		-10.7042565688933	9.57092323555993
AT0.2X - ATCON	-8	0.132		-18.5883673233186	2.58836732331855
AT0.2X - ATCSA	1.85	0.7368		-9.3806595040189	13.0806595040189
AT0.2X - ATGVHD	0.6	0.9079		-9.98836732331855	11.1883673233186
AT0.2X - BT	-10.8	0.0459	*	-21.3883673233185	-0.211632676681448
ATCOM - ATCON	-7.43333333333334	0.1433		-17.5709232355599	2.70425656889326
ATCOM - ATCSA	2.41666666666667	0.6486		-8.3900404797039	13.2233738130372
ATCOM - ATGVHD	1.16666666666667	0.8143		-8.97092323555993	11.3042565688933
ATCOM - BT	-10.2333333333333	0.048	*	-20.3709232355599	-0.0957434311067331
ATCON - ATCSA	9.85	0.0828	.	-1.3806595040189	21.0806595040189
ATCON - ATGVHD	8.6	0.1067		-1.98836732331855	19.1883673233186
ATCON - BT	-2.8	0.5903		-13.3883673233185	7.78836732331855
ATCSA - ATGVHD	-1.25	0.8203		-12.4806595040189	9.9806595040189
ATCSA - BT	-12.65	0.0289	*	-23.8806595040189	-1.4193404959811
ATGVHD - BT	-11.4	0.036	*	-21.9883673233185	-0.811632676681448
