# Supplementary material for: Protecting Intestinal Microenvironment Alleviates Acute Graft-Versus-Host Disease
Source: Front Physiol. 2021 Feb 12;11:608279. doi: 10.3389/fphys.2020.608279 (PMC7907526; doi:10.3389/fphys.2020.608279)
Supplement: Supplementary file 5 [file Data_Sheet_1.zip › ╛·╚║═╝╩2╛▌/Supp.Figure2/chao1_wilcox.txt]

	Difference	pvalue	sig.	LCL	UCL
AT0.2X - ATCOM	-0.733333333333334	0.8825		-10.8622531838519	9.39558651718519
AT0.2X - ATCON	-8	0.1317		-18.5793117496484	2.57931174964841
AT0.2X - ATCSA	1.85	0.7366		-9.37105461769437	13.0710546176944
AT0.2X - ATGVHD	0.799999999999999	0.8773		-9.77931174964842	11.3793117496484
AT0.2X - BT	-10.8	0.0458	*	-21.3793117496484	-0.220688250351584
ATCOM - ATCON	-7.26666666666667	0.1517		-17.3955865171852	2.86225318385186
ATCOM - ATCSA	2.58333333333333	0.6259		-8.21413150686223	13.3807981735289
ATCOM - ATGVHD	1.53333333333333	0.7574		-8.5955865171852	11.6622531838519
ATCOM - BT	-10.0666666666667	0.0513	.	-20.1955865171852	0.0622531838518636
ATCON - ATCSA	9.85	0.0826	.	-1.37105461769437	21.0710546176944
ATCON - ATGVHD	8.8	0.0989	.	-1.77931174964841	19.3793117496484
ATCON - BT	-2.8	0.5899		-13.3793117496484	7.77931174964842
ATCSA - ATGVHD	-1.05	0.8485		-12.2710546176944	10.1710546176944
ATCSA - BT	-12.65	0.0287	*	-23.8710546176944	-1.42894538230563
ATGVHD - BT	-11.6	0.033	*	-22.1793117496484	-1.02068825035158
