# Supplementary material for: Protecting Intestinal Microenvironment Alleviates Acute Graft-Versus-Host Disease
Source: Front Physiol. 2021 Feb 12;11:608279. doi: 10.3389/fphys.2020.608279 (PMC7907526; doi:10.3389/fphys.2020.608279)
Supplement: Supplementary file 5 [file Data_Sheet_1.zip › ╛·╚║═╝╩2╛▌/Supp.Figure2/observed_species_wilcox.txt]

	Difference	pvalue	sig.	LCL	UCL
AT0.2X - ATCOM	-0.366666666666665	0.9411		-10.4991196560115	9.76578632267817
AT0.2X - ATCON	-7.8	0.1413		-18.3830019927987	2.78300199279872
AT0.2X - ATCSA	2.05	0.7095		-9.17496871162808	13.2749687116281
AT0.2X - ATGVHD	1	0.847		-9.58300199279872	11.5830019927987
AT0.2X - BT	-10.6	0.0497	*	-21.1830019927987	-0.0169980072012805
ATCOM - ATCON	-7.43333333333334	0.1431		-17.5657863226782	2.6991196560115
ATCOM - ATCSA	2.41666666666667	0.6484		-8.38456451217266	13.217897845506
ATCOM - ATGVHD	1.36666666666667	0.7831		-8.76578632267817	11.4991196560115
ATCOM - BT	-10.2333333333333	0.0479	*	-20.3657863226782	-0.100880343988493
ATCON - ATCSA	9.85	0.0827	.	-1.37496871162808	21.0749687116281
ATCON - ATGVHD	8.8	0.099	.	-1.78300199279872	19.3830019927987
ATCON - BT	-2.8	0.5901		-13.3830019927987	7.78300199279872
ATCSA - ATGVHD	-1.05	0.8485		-12.2749687116281	10.1749687116281
ATCSA - BT	-12.65	0.0288	*	-23.8749687116281	-1.42503128837192
ATGVHD - BT	-11.6	0.033	*	-22.1830019927987	-1.01699800720128
