# Supplementary material for: Protecting Intestinal Microenvironment Alleviates Acute Graft-Versus-Host Disease
Source: Front Physiol. 2021 Feb 12;11:608279. doi: 10.3389/fphys.2020.608279 (PMC7907526; doi:10.3389/fphys.2020.608279)
Supplement: Supplementary file 5 [file Data_Sheet_1.zip › ╛·╚║═╝╩2╛▌/Supp.Figure2/PD_whole_tree_wilcox.txt]

	Difference	pvalue	sig.	LCL	UCL
AT0.2X - ATCOM	-2.16666666666667	0.6527		-11.9795242539985	7.64619092066513
AT0.2X - ATCON	-10.8	0.0397	*	-21.0491954821788	-0.550804517821176
AT0.2X - ATCSA	-1	0.851		-11.8709134407328	9.87091344073276
AT0.2X - ATGVHD	-5.2	0.3055		-15.4491954821788	5.04919548217883
AT0.2X - BT	-13.6	0.0114	*	-23.8491954821788	-3.35080451782118
ATCOM - ATCON	-8.63333333333333	0.0819	.	-18.4461909206651	1.17952425399847
ATCOM - ATCSA	1.16666666666667	0.8199		-9.29387466890697	11.6272080022403
ATCOM - ATGVHD	-3.03333333333333	0.5295		-12.8461909206651	6.77952425399847
ATCOM - BT	-11.4333333333333	0.0243	*	-21.2461909206651	-1.62047574600154
ATCON - ATCSA	9.8	0.0751	.	-1.07091344073276	20.6709134407328
ATCON - ATGVHD	5.6	0.2706		-4.64919548217882	15.8491954821788
ATCON - BT	-2.8	0.5781		-13.0491954821788	7.44919548217882
ATCSA - ATGVHD	-4.2	0.433		-15.0709134407328	6.67091344073276
ATCSA - BT	-12.6	0.0249	*	-23.4709134407328	-1.72908655926724
ATGVHD - BT	-8.4	0.1037		-18.6491954821788	1.84919548217882
