# Supplementary material for: Protecting Intestinal Microenvironment Alleviates Acute Graft-Versus-Host Disease
Source: Front Physiol. 2021 Feb 12;11:608279. doi: 10.3389/fphys.2020.608279 (PMC7907526; doi:10.3389/fphys.2020.608279)
Supplement: Supplementary file 5 [file Data_Sheet_1.zip › ╛·╚║═╝╩2╛▌/Supp.Figure3/AT0.2X-vs-ATGVHD.test.xls]

Taxa	mean(group1)	variance(group1)	standard error(group1)	mean(group2)	variance(group2)	standard error(group2)	AT0.2X-vs-ATGVHD
unidentified_Enterobacteriaceae	0.0936522134001183	0.0213434085673177	0.0653351491424297	0.206795007637159	0.0185650280654708	0.0609344370048183	0.175341176470588
Bacteroides	0.220473091054203	0.0344664600786853	0.0830258514905874	0.14035309820974	0.00592537434089823	0.03442491638595	0.622570588235294
Enterococcus	0.0149798406517043	0.000167764219847861	0.00579248167623966	0.10923752253306	0.0106046657828077	0.0460535900507392	0.0220352941176471
unidentified_Ruminococcaceae	0.0532867306078078	0.00339756316256642	0.0260674631008329	0.00909028360694087	6.46646467017542e-05	0.00359623822074551	0.0469941176470588
Alistipes	0.0429772536500117	0.000955440213437439	0.0138234598667442	0.00647025636085921	3.66080254087456e-05	0.00270584646307752	0.00542352941176471
Lactobacillus	0.0437340892515584	0.00113254650986831	0.0150502259774949	0.0819529110649365	0.0024517906223466	0.0221440313508927	0.1039
Alloprevotella	0.0110993381128648	0.000300814801592182	0.00775647860297677	0.00892790796879085	0.000371080884412812	0.00861488112991482	0.937758823529412
Akkermansia	0.00711700678399912	9.38204383027533e-05	0.00433175341640665	0.0164357171361341	0.000461865557780558	0.00961109315094342	0.625211764705882
Parabacteroides	0.0298495961250017	0.00199097725579579	0.0199548352826867	0.0179934224105902	0.000432578334586605	0.00930137983942818	0.826817647058824
Pseudomonas	0.0218739249494296	0.00141768169852169	0.016838537338627	0.000187144803291547	2.34422002703294e-08	6.84721845282147e-05	0.169411764705882
Proteus	0.00267782196474522	6.69348666329419e-06	0.00115702088687233	0.0140331081174058	0.000879829081728677	0.0132652107539132	0.646511764705882
Staphylococcus	0.0174595092953173	0.000640197059483073	0.0113154501411395	0.0161990340025595	0.000129220527653627	0.00508370981968144	0.965617647058824
Bifidobacterium	0.0016320127698807	1.88281768940199e-06	0.00061364773109692	0.019999724787054	0.000487240319407583	0.00987157859116345	0.0311352941176471
Roseburia	0.00508318311293363	3.85782874283967e-05	0.00277770723541545	0.000126597955167811	1.85000239613181e-08	6.08276646951338e-05	0.0376941176470588
Mucispirillum	0.00013485434354832	2.42753640925382e-08	6.9678352581757e-05	2.20170356813585e-05	8.14228280794964e-10	1.27610993319147e-05	0.0664117647058824
Stenotrophomonas	0.00879030149578236	0.000251313774325711	0.00708962304111736	7.70596248847546e-05	3.27584866459369e-09	2.55962835763073e-05	0.195464705882353
unidentified_Lachnospiraceae	0.00887561750904763	0.000109198521680089	0.00467329694498626	0.000921963369156885	2.5572448679386e-07	0.000226152376416371	0.0450529411764706
Erysipelatoclostridium	0.00375115245421145	2.05650015591212e-05	0.00202805333061639	0.00512721718429635	3.20970303132688e-05	0.00253365468496671	0.865664705882353
Butyricimonas	0.00192373849265869	3.22523396239451e-06	0.000803148051407025	0.000264204428176301	3.45952341630791e-08	8.31808080786416e-05	0.0211529411764706
Parasutterella	0.00291175296885966	9.85515401316245e-06	0.00140393404497237	0.00931045396375445	5.37212292524558e-05	0.00327784164512125	0.0365117647058824
Blautia	0.00668217032929229	4.17805715145977e-05	0.00289069443264409	0.00042382793686615	3.69564961773845e-07	0.000271869439905939	0.0162823529411765
Muribaculum	0.00241636966602909	8.26030803758208e-06	0.00128532548699402	0.00146688500227051	3.64514852878774e-06	0.000853832363967043	0.795135294117647
Sphingobacterium	0.00326402553976139	4.73094466387752e-05	0.00307601842123142	2.75212946016981e-06	3.78710828276728e-11	2.75212946016981e-06	0.285635294117647
Turicibacter	1.65127767610188e-05	5.11259618173582e-10	1.0111969325246e-05	0.000236683133574603	1.55119955262148e-07	0.000176136285450868	0.184264705882353
Candidatus_Stoquefichus	0.00377592161935297	3.90448591688336e-05	0.0027944537630397	0.00197878108186209	1.28947628630771e-05	0.00160591175741864	0.8162
Acinetobacter	0.000632989775839055	8.38560451511744e-07	0.0004095266661676	0.000308238499539018	1.84678335409146e-07	0.000192186542405625	0.737429411764706
unidentified_Spirochaetaceae	1.92649062211886e-05	3.40839745449055e-10	8.25638838050942e-06	0.000110085178406792	3.75870497064652e-08	8.6702998456184e-05	0.302223529411765
Streptococcus	0.00521253319756161	4.10602067125911e-06	0.000906203141824073	0.00471990202419122	8.65448920319392e-06	0.00131563590732344	0.896364705882353
Methanobacterium	0	0	0	0.000440340713627169	7.98795814542687e-07	0.000399698840264189	0.270123529411765
Intestinimonas	0.00285395825019609	6.19036932792856e-06	0.00111268767656774	0.00109809965460775	8.63877270382043e-07	0.000415662668610508	0.0892941176470588
Tumebacillus	1.65127767610188e-05	8.8997044645031e-10	1.33414425490672e-05	0.00125497103383743	7.32582013326784e-06	0.00121043960058054	0.322029411764706
Allobaculum	0.00123295399815607	7.39078797585872e-06	0.001215795046532	2.75212946016981e-06	3.78710828276728e-11	2.75212946016981e-06	0.331888235294118
Rikenella	0	0	0	0	0	0	1
Marvinbryantia	0.000539417374193282	4.05542490460134e-07	0.000284795537345701	0.000366033218202584	3.31618136780516e-07	0.000257533740228544	0.852917647058824
Candidatus_Arthromitus	0	0	0	5.50425892033961e-06	5.68066242415091e-11	3.37065644174867e-06	0.499999311966688
