# Supplementary material for: Protecting Intestinal Microenvironment Alleviates Acute Graft-Versus-Host Disease
Source: Front Physiol. 2021 Feb 12;11:608279. doi: 10.3389/fphys.2020.608279 (PMC7907526; doi:10.3389/fphys.2020.608279)
Supplement: Supplementary file 5 [file Data_Sheet_1.zip › ╛·╚║═╝╩2╛▌/Supp.Figure3/ATCOM-vs-ATGVHD.test.xls]

Taxa	mean(group1)	variance(group1)	standard error(group1)	mean(group2)	variance(group2)	standard error(group2)	ATCOM-vs-ATGVHD
unidentified_Enterobacteriaceae	0.0154761413310215	0.00018367601408364	0.00553287167878852	0.206795007637159	0.0185650280654708	0.0609344370048183	0.00221022727272727
Bacteroides	0.196976785788003	0.0177981270496591	0.0544642498183581	0.14035309820974	0.00592537434089823	0.03442491638595	0.639193181818182
Enterococcus	0.00670602211794709	1.82511099575861e-05	0.00174409049638993	0.10923752253306	0.0106046657828077	0.0460535900507392	0.0126647727272727
unidentified_Ruminococcaceae	0.0278354960484008	0.00050077776716994	0.00913580654321172	0.00909028360694087	6.46646467017542e-05	0.00359623822074551	0.0256704545454545
Alistipes	0.0608335282758368	0.00127218294234669	0.0145612667852462	0.00647025636085921	3.66080254087456e-05	0.00270584646307752	0.000653409090909091
Lactobacillus	0.0185126575020756	6.41894908492097e-05	0.00327081770737354	0.0819529110649365	0.0024517906223466	0.0221440313508927	0.00398295454545455
Alloprevotella	0.0271451702421415	0.000981977005058101	0.012793077588147	0.00892790796879085	0.000371080884412812	0.00861488112991482	0.207590909090909
Akkermansia	0.0399655066440992	0.00154053063740421	0.0160235796947509	0.0164357171361341	0.000461865557780558	0.00961109315094342	0.1725625
Parabacteroides	0.0195768142266746	4.35745183962974e-05	0.00269488770317359	0.0179934224105902	0.000432578334586605	0.00930137983942818	0.939210227272727
Pseudomonas	0.000199529385862311	2.67180489349231e-08	6.67308635926474e-05	0.000187144803291547	2.34422002703294e-08	6.84721845282147e-05	0.950676136363636
Proteus	4.12819419025471e-05	3.02968662621382e-10	7.10596771056298e-06	0.0140331081174058	0.000879829081728677	0.0132652107539132	0.293039772727273
Staphylococcus	0.00503410347089394	5.20972351667924e-05	0.00294667143193786	0.0161990340025595	0.000129220527653627	0.00508370981968144	0.0266477272727273
Bifidobacterium	0.000704086453560109	3.75864185217514e-07	0.000250287895970991	0.019999724787054	0.000487240319407583	0.00987157859116345	0.0235852272727273
Roseburia	0.00562122442239683	3.12356714698948e-05	0.00228165405900686	0.000126597955167811	1.85000239613181e-08	6.08276646951338e-05	0.00863068181818182
Mucispirillum	0.00045180791971121	1.99460681406214e-07	0.000182327855526893	2.20170356813585e-05	8.14228280794964e-10	1.27610993319147e-05	0.009875
Stenotrophomonas	6.19229128538206e-05	4.29836790094086e-09	2.67655496890464e-05	7.70596248847546e-05	3.27584866459369e-09	2.55962835763073e-05	0.85425
unidentified_Lachnospiraceae	0.0120543270355438	5.55519552674283e-05	0.00304280449770242	0.000921963369156885	2.5572448679386e-07	0.000226152376416371	0.000710227272727273
Erysipelatoclostridium	0.00845821120758854	5.9807579339551e-05	0.0031572028585324	0.00512721718429635	3.20970303132688e-05	0.00253365468496671	0.672647727272727
Butyricimonas	0.00672895653011518	3.87115936399501e-05	0.0025400654072927	0.000264204428176301	3.45952341630791e-08	8.31808080786416e-05	0.00698295454545454
Parasutterella	0.00282093269667405	5.19439772064359e-06	0.0009304477166615	0.00931045396375445	5.37212292524558e-05	0.00327784164512125	0.0263465909090909
Blautia	0.00699958259369854	4.6558305270124e-05	0.00278562695726127	0.00042382793686615	3.69564961773845e-07	0.000271869439905939	0.00989204545454545
Muribaculum	0.00499740841142501	2.27716864370183e-05	0.00194814811368037	0.00146688500227051	3.64514852878774e-06	0.000853832363967043	0.0477215909090909
Sphingobacterium	1.3760647300849e-05	2.27226496966036e-10	6.15394855581949e-06	2.75212946016981e-06	3.78710828276728e-11	2.75212946016981e-06	0.0509488636363636
Turicibacter	0.000160540885176572	1.49414045449445e-07	0.000157804755657872	0.000236683133574603	1.55119955262148e-07	0.000176136285450868	0.880090909090909
Candidatus_Stoquefichus	0.00277506387233789	1.94474574641123e-05	0.00180034521986351	0.00197878108186209	1.28947628630771e-05	0.00160591175741864	0.878238636363636
Acinetobacter	0.00224757239247201	1.5667165976254e-05	0.00161591903552612	0.000308238499539018	1.84678335409146e-07	0.000192186542405625	0.203369318181818
unidentified_Spirochaetaceae	0.00146780237875723	1.23527645493417e-05	0.00143484984982992	0.000110085178406792	3.75870497064652e-08	8.6702998456184e-05	0.585875
Streptococcus	0.0025548935155243	2.10318320852908e-06	0.000592056192227433	0.00471990202419122	8.65448920319392e-06	0.00131563590732344	0.0916363636363636
Methanobacterium	4.35753831193553e-05	6.84835414467082e-09	3.3784498774514e-05	0.000440340713627169	7.98795814542687e-07	0.000399698840264189	0.535051136363636
Intestinimonas	0.0040135221294143	4.33863748568095e-06	0.000850356541465691	0.00109809965460775	8.63877270382043e-07	0.000415662668610508	0.00235795454545455
Tumebacillus	4.58688243361634e-06	1.26236942758909e-10	4.58688243361634e-06	0.00125497103383743	7.32582013326784e-06	0.00121043960058054	0.314460227272727
Allobaculum	0.000139899914225298	1.17431916001475e-07	0.000139899914225298	2.75212946016981e-06	3.78710828276728e-11	2.75212946016981e-06	0.548670454545454
Rikenella	0.000967832193493049	5.55657150941891e-06	0.000962338428812763	0	0	0	0.339823863636364
Marvinbryantia	0.000355483388605267	1.54394092841284e-07	0.000160413056846632	0.000366033218202584	3.31618136780516e-07	0.000257533740228544	0.980710227272727
Candidatus_Arthromitus	0	0	0	5.50425892033961e-06	5.68066242415091e-11	3.37065644174867e-06	0.206611260090206
