# Supplementary material for: Protecting Intestinal Microenvironment Alleviates Acute Graft-Versus-Host Disease
Source: Front Physiol. 2021 Feb 12;11:608279. doi: 10.3389/fphys.2020.608279 (PMC7907526; doi:10.3389/fphys.2020.608279)
Supplement: Supplementary file 5 [file Data_Sheet_1.zip › ╛·╚║═╝╩2╛▌/Supp.Figure3/ATCON-vs-ATGVHD.test.xls]

Taxa	mean(group1)	variance(group1)	standard error(group1)	mean(group2)	variance(group2)	standard error(group2)	ATCON-vs-ATGVHD
unidentified_Enterobacteriaceae	0.00354474274469871	6.39297962105661e-06	0.00113075015994309	0.206795007637159	0.0185650280654708	0.0609344370048183	0.00164130434782609
Bacteroides	0.204507988055758	0.0218501508280538	0.0661062036847584	0.14035309820974	0.00592537434089823	0.03442491638595	0.57683152173913
Enterococcus	0.00138982537738575	1.53368417681368e-06	0.000553838275458401	0.10923752253306	0.0106046657828077	0.0460535900507392	0.0104021739130435
unidentified_Ruminococcaceae	0.0610780091095485	0.00614400949869169	0.0350542707774436	0.00909028360694087	6.46646467017542e-05	0.00359623822074551	0.112858695652174
Alistipes	0.0747313233614509	0.0028038628173491	0.0236806368890243	0.00647025636085921	3.66080254087456e-05	0.00270584646307752	0.00381521739130435
Lactobacillus	0.0791952773458463	0.00446737891257757	0.0298910652623073	0.0819529110649365	0.0024517906223466	0.0221440313508927	0.965614130434783
Alloprevotella	0.0301413218477797	0.000710608983843672	0.0119214846713291	0.00892790796879085	0.000371080884412812	0.00861488112991482	0.1205
Akkermansia	0.0482695986019182	0.000413616169801541	0.0090952313857487	0.0164357171361341	0.000461865557780558	0.00961109315094342	0.00944021739130435
Parabacteroides	0.0152880791512433	4.28353190424312e-05	0.00292695469874172	0.0179934224105902	0.000432578334586605	0.00930137983942818	0.909141304347826
Pseudomonas	3.02734240618679e-05	5.11259618173582e-10	1.0111969325246e-05	0.000187144803291547	2.34422002703294e-08	6.84721845282147e-05	0.0149239130434783
Proteus	8.5316013265264e-05	2.78352458783395e-09	2.35945950922407e-05	0.0140331081174058	0.000879829081728677	0.0132652107539132	0.360119565217391
Staphylococcus	0.000374289606583094	2.46010554048562e-07	0.000221815488209711	0.0161990340025595	0.000129220527653627	0.00508370981968144	0.00232608695652174
Bifidobacterium	0.000550425892033961	2.87820229490313e-08	7.58709733020887e-05	0.019999724787054	0.000487240319407583	0.00987157859116345	0.0257173913043478
Roseburia	0.0115947214156954	0.000416800389381233	0.00913017403318505	0.000126597955167811	1.85000239613181e-08	6.08276646951338e-05	0.215744565217391
Mucispirillum	0.0102379215918317	0.000391235458111788	0.00884573861372569	2.20170356813585e-05	8.14228280794964e-10	1.27610993319147e-05	0.283766304347826
Stenotrophomonas	3.57776829822075e-05	5.30195159587418e-10	1.02975255240025e-05	7.70596248847546e-05	3.27584866459369e-09	2.55962835763073e-05	0.107141304347826
unidentified_Lachnospiraceae	0.00879855788416287	6.28041350801378e-05	0.00354412570544945	0.000921963369156885	2.5572448679386e-07	0.000226152376416371	0.0165
Erysipelatoclostridium	0.00733167288189236	9.2712898485458e-05	0.00430610957792432	0.00512721718429635	3.20970303132688e-05	0.00253365468496671	0.859956521739131
Butyricimonas	0.00643998293679735	9.15337444505356e-05	0.00427863867253442	0.000264204428176301	3.45952341630791e-08	8.31808080786416e-05	0.120483695652174
Parasutterella	0.00213840459055194	1.5629963949223e-06	0.000559105785146656	0.00931045396375445	5.37212292524558e-05	0.00327784164512125	0.0188152173913043
Blautia	0.00328604257544275	5.55667249897311e-06	0.00105419851062057	0.00042382793686615	3.69564961773845e-07	0.000271869439905939	0.00572826086956522
Muribaculum	0.00301633388834611	8.49130270728947e-06	0.00130317325841881	0.00146688500227051	3.64514852878774e-06	0.000853832363967043	0.466277173913044
Sphingobacterium	5.50425892033961e-06	1.51484331310691e-10	5.50425892033961e-06	2.75212946016981e-06	3.78710828276728e-11	2.75212946016981e-06	1
Turicibacter	0.000165127767610188	1.3074991346254e-07	0.000161709562773845	0.000236683133574603	1.55119955262148e-07	0.000176136285450868	0.901940217391304
Candidatus_Stoquefichus	0.00314293184351392	1.72407725862152e-05	0.00185692070838877	0.00197878108186209	1.28947628630771e-05	0.00160591175741864	0.835711956521739
Acinetobacter	5.22904597432263e-05	3.82497936559495e-09	2.76585587679291e-05	0.000308238499539018	1.84678335409146e-07	0.000192186542405625	0.180141304347826
unidentified_Spirochaetaceae	0.000118341566787302	4.81530818153859e-08	9.8135703814041e-05	0.000110085178406792	3.75870497064652e-08	8.6702998456184e-05	0.968211956521739
Streptococcus	0.000550425892033961	1.48549322391546e-07	0.000172365496774468	0.00471990202419122	8.65448920319392e-06	0.00131563590732344	0.00216304347826087
Methanobacterium	0.00149991055579254	9.8585056039927e-06	0.00140417275318906	0.000440340713627169	7.98795814542687e-07	0.000399698840264189	0.691798913043478
Intestinimonas	0.00176411498396885	2.75762076717982e-06	0.00074264672182402	0.00109809965460775	8.63877270382043e-07	0.000415662668610508	0.644222826086957
Tumebacillus	0.000338511923600886	8.46039990370209e-08	0.000130079974659454	0.00125497103383743	7.32582013326784e-06	0.00121043960058054	0.662945652173913
Allobaculum	2.47691651415283e-05	6.05937325242764e-10	1.10085178406792e-05	2.75212946016981e-06	3.78710828276728e-11	2.75212946016981e-06	0.0266086956521739
Rikenella	5.50425892033961e-06	1.51484331310691e-10	5.50425892033961e-06	0	0	0	0.499999311966688
Marvinbryantia	0.000275212946016981	9.40149631196976e-08	0.000137124004550405	0.000366033218202584	3.31618136780516e-07	0.000257533740228544	0.898663043478261
Candidatus_Arthromitus	6.05468481237357e-05	1.29329747856502e-08	5.08585780093196e-05	5.50425892033961e-06	5.68066242415091e-11	3.37065644174867e-06	0.338565217391304
