# Supplementary material for: Protecting Intestinal Microenvironment Alleviates Acute Graft-Versus-Host Disease
Source: Front Physiol. 2021 Feb 12;11:608279. doi: 10.3389/fphys.2020.608279 (PMC7907526; doi:10.3389/fphys.2020.608279)
Supplement: Supplementary file 5 [file Data_Sheet_1.zip › ╛·╚║═╝╩2╛▌/Supp.Figure3/ATCSA-vs-ATGVHD.test.xls]

Taxa	mean(group1)	variance(group1)	standard error(group1)	mean(group2)	variance(group2)	standard error(group2)	ATCSA-vs-ATGVHD
unidentified_Enterobacteriaceae	0.185424722378941	0.0532584366673742	0.115388947333978	0.206795007637159	0.0185650280654708	0.0609344370048183	0.948470588235294
Bacteroides	0.19092898129928	0.0141808079030437	0.0595415987000763	0.14035309820974	0.00592537434089823	0.03442491638595	0.740482352941176
Enterococcus	0.0381513946416039	0.00154040787197737	0.0196240150834212	0.10923752253306	0.0106046657828077	0.0460535900507392	0.114070588235294
unidentified_Ruminococcaceae	0.0419665341057643	0.00390901673433478	0.0312610649783992	0.00909028360694087	6.46646467017542e-05	0.00359623822074551	0.333417647058824
Alistipes	0.0482413892749515	0.00331669658810742	0.0287953841270933	0.00647025636085921	3.66080254087456e-05	0.00270584646307752	0.108052941176471
Lactobacillus	0.0484890809263668	0.00190969976746441	0.0218500558778714	0.0819529110649365	0.0024517906223466	0.0221440313508927	0.314658823529412
Alloprevotella	0.0227773114447304	0.000441946494877916	0.0105112617567768	0.00892790796879085	0.000371080884412812	0.00861488112991482	0.350123529411765
Akkermansia	0.018136533142519	0.0011417841127575	0.0168951480665123	0.0164357171361341	0.000461865557780558	0.00961109315094342	0.972229411764706
Parabacteroides	0.0227704311210799	0.000429156420311469	0.0103580454274862	0.0179934224105902	0.000432578334586605	0.00930137983942818	0.892876470588235
Pseudomonas	0.000116965502057217	1.54640254879664e-08	6.21772174674261e-05	0.000187144803291547	2.34422002703294e-08	6.84721845282147e-05	0.722164705882353
Proteus	0.0103101649901611	0.000261209024347817	0.00808098113393135	0.0140331081174058	0.000879829081728677	0.0132652107539132	0.923476470588235
Staphylococcus	0.00223954534821318	6.18237537352835e-06	0.00124321914535696	0.0161990340025595	0.000129220527653627	0.00508370981968144	0.00633529411764706
Bifidobacterium	0.00613380853435346	0.000104233133553228	0.00510473147073449	0.019999724787054	0.000487240319407583	0.00987157859116345	0.1815
Roseburia	0.000240811327764858	2.48055592521257e-08	7.87489035671698e-05	0.000126597955167811	1.85000239613181e-08	6.08276646951338e-05	0.2429
Mucispirillum	0.000154807282134552	3.27427070280921e-08	9.04747299361707e-05	2.20170356813585e-05	8.14228280794964e-10	1.27610993319147e-05	0.104529411764706
Stenotrophomonas	1.3760647300849e-05	3.78710828276727e-10	9.73024701994671e-06	7.70596248847546e-05	3.27584866459369e-09	2.55962835763073e-05	0.0124176470588235
unidentified_Lachnospiraceae	0.00145862861389	1.11139004404944e-06	0.000527112427298351	0.000921963369156885	2.5572448679386e-07	0.000226152376416371	0.569570588235294
Erysipelatoclostridium	0.00719337837651883	0.000117369854764491	0.00541686843952508	0.00512721718429635	3.20970303132688e-05	0.00253365468496671	0.892552941176471
Butyricimonas	0.00285877447675139	5.63917780883677e-06	0.00118734765431578	0.000264204428176301	3.45952341630791e-08	8.31808080786416e-05	0.0160529411764706
Parasutterella	0.00313742758459358	5.06424743265916e-06	0.00112519414243267	0.00931045396375445	5.37212292524558e-05	0.00327784164512125	0.0361352941176471
Blautia	0.000794677381624032	7.87134676955333e-07	0.000443603053685199	0.00042382793686615	3.69564961773845e-07	0.000271869439905939	0.756452941176471
Muribaculum	0.000412819419025471	1.24343388617526e-07	0.000176311789606882	0.00146688500227051	3.64514852878774e-06	0.000853832363967043	0.203941176470588
Sphingobacterium	1.72008091260613e-05	4.26049681811318e-10	1.03204854756368e-05	2.75212946016981e-06	3.78710828276728e-11	2.75212946016981e-06	0.134364705882353
Turicibacter	0.00388050253883943	5.2401586123937e-05	0.00361944699242636	0.000236683133574603	1.55119955262148e-07	0.000176136285450868	0.356752941176471
Candidatus_Stoquefichus	0.00251475829423016	1.36405801886675e-05	0.00184665780456664	0.00197878108186209	1.28947628630771e-05	0.00160591175741864	0.930011764705882
Acinetobacter	2.75212946016981e-05	6.31184713794546e-10	1.25616948875793e-05	0.000308238499539018	1.84678335409146e-07	0.000192186542405625	0.103635294117647
unidentified_Spirochaetaceae	1.3760647300849e-05	3.78710828276727e-10	9.73024701994671e-06	0.000110085178406792	3.75870497064652e-08	8.6702998456184e-05	0.275852941176471
Streptococcus	0.00215010114075766	2.20969878490548e-06	0.000743252780839985	0.00471990202419122	8.65448920319392e-06	0.00131563590732344	0.0466352941176471
Methanobacterium	2.75212946016981e-05	3.02968662621382e-09	2.75212946016981e-05	0.000440340713627169	7.98795814542687e-07	0.000399698840264189	0.343017647058824
Intestinimonas	0.00167879897070358	2.59858746669215e-06	0.000806006741084115	0.00109809965460775	8.63877270382043e-07	0.000415662668610508	0.788
Tumebacillus	0.000172008091260613	1.00547724907471e-07	0.000158546306254254	0.00125497103383743	7.32582013326784e-06	0.00121043960058054	0.628329411764706
Allobaculum	3.44016182521226e-06	4.73388535345909e-11	3.44016182521226e-06	2.75212946016981e-06	3.78710828276728e-11	2.75212946016981e-06	1
Rikenella	0	0	0	0	0	0	1
Marvinbryantia	0.00210193887520469	6.83855500198916e-06	0.00130753154856672	0.000366033218202584	3.31618136780516e-07	0.000257533740228544	0.155435294117647
Candidatus_Arthromitus	0	0	0	5.50425892033961e-06	5.68066242415091e-11	3.37065644174867e-06	0.506172084462643
